# Supplementary material for: Transcriptome analysis of a barley breeding program examines gene expression diversity and reveals target genes for malting quality improvement
Source: BMC Genomics. 2010 Nov 23;11:653. doi: 10.1186/1471-2164-11-653 (PMC3091773; doi:10.1186/1471-2164-11-653)
Supplement: Additional file 1 — Prior malting quality data for the fifteen barley genotypes. Data were collected from five field trials conducted in Minnesota in 2002 and 2003 (data previously published in [13]). [file 1471-2164-11-653-S1.XLS]

## Sheet: Sheet1
Additional file 1. Prior malting quality data for the fifteen barley genotypes.
	ME (%)	GP (%)	S/T (%)	DP (°ASBC)	AA (20°DU)	BG (ppm)
Dickson	76.5 ± 1.6	13.9 ± 1.9	43.7 ± 3.5	152.0 ± 24.1	58.9 ± 4.9	250.0 ± 56.6
M1	76.2 ± 1.5	14.4 ± 1.6	41.9 ± 5.7	160.0 ± 24.8	61.8 ± 5.0	250.0 ± 19.3
Cree	76.7 ± 1.1	14.1 ± 1.2	43.2 ± 4.2	177.0 ± 20.0	59.3 ± 3.2	216.0 ± 46.5
Bonanza	77.8 ± 1.8	14.8 ± 1.8	45.7 ± 3.4	151.0 ± 32.0	69.9 ± 14.4	125.0 ± 28.0
Manker	75.8 ± 2.0	15.1 ± 1.8	46.7 ± 4.7	131.0 ± 13.1	61.8 ± 6.4	320.0 ± 72.4
Morex	78.4 ± 1.1	14.8 ± 1.5	46.0 ± 4.2	171.0 ± 23.4	76.0 ± 9.1	159.0 ± 46.5
M46	78.6 ± 2.1	13.9 ± 2.5	48.6 ± 3.6	143.0 ± 48.0	70.6 ± 11.4	221.0 ± 103.1
M66	80.0 ± 1.8	14.1 ± 1.6	47.4 ± 4.7	140.0 ± 25.6	81.4 ± 5.4	215.0 ± 54.7
Robust	78.5 ± 2.0	14.7 ± 2.0	45.8 ± 5.0	174.0 ± 23.0	61.8 ± 4.9	251.0 ± 64.3
M44	78.0 ± 1.9	15.5 ± 2.4	46.5 ± 3.8	183.0 ± 28.4	69.7 ± 5.9	152.0 ± 27.3
Excel	79.2 ± 1.9	14.0 ± 2.1	52.9 ± 4.6	129.0 ± 12.9	74.9 ± 6.4	235.0 ± 55.6
M55	79.2 ± 2.0	13.9 ± 2.0	47.4 ± 4.7	149.0 ± 13.1	67.9 ± 4.8	179.0 ± 61.9
Stander	79.1 ± 2.7	14.3 ± 2.6	52.7 ± 4.4	144.0 ± 42.0	80.1 ± 12.4	179.0 ± 27.5
M78	79.8 ± 1.5	13.9 ± 1.6	44.4 ± 4.4	156.0 ± 11.5	70.4 ± 3.8	112.0 ± 34.6
Lacey	79.0 ± 1.9	14.0 ± 2.2	46.4 ± 4.1	160.0 ± 15.2	70.8 ± 4.6	139.0 ± 17.5
