# Supplementary material for: Transcriptome analysis of a barley breeding program examines gene expression diversity and reveals target genes for malting quality improvement
Source: BMC Genomics. 2010 Nov 23;11:653. doi: 10.1186/1471-2164-11-653 (PMC3091773; doi:10.1186/1471-2164-11-653)
Supplement: Additional file 3 — Quality-related genes whose expression was fixed through the breeding process. Differentially expressed genes only between the "older" lines that are correlated with any of the six malting quality traits. Significant correlations for each of the six quality-assurance parameters are shown (*: p < 0.05, **: p < 0.01 and ***: p < 0.001), together with the sign of the correlation (+: positive correlation, -: negative correlation). Bold type indicates common genes to both time points. [file 1471-2164-11-653-S3.XLS]

## Sheet: FIXED-OUT OF STEEP
Additional file 3. Quality-related genes whose expression was fixed through the breeding process at "out of steep".
Probe Set Name	ME	GP	S/T	DP	AA	BG	UniProt Accn	UniProt E-Score	UniProt Desc	Rice 6 Accn	Rice 6 E-Score	Rice 6 Desc	Arab. Accn	Arab. E-Score	Arab. Desc
AF026538_at	***(-)		**(-)		**(-)	*(+)	UniRef90_Q9ZTW0	0	ABA-responsive protein n=1 Tax=Hordeum vulgare RepID=Q9ZTW0_HORVU	LOC_Os12g29400.1	1e-100	protein GRAM domain containing protein, expressed	AT5G13200.1	2e-65	GRAM domain-containing protein / ABA-responsive protein-related
baak29a08_s_at				*(+)			UniRef90_Q0DIC9	1e-25	Os05g0400400 protein n=1 Tax=Oryza sativa Japonica Group RepID=Q0DIC9_ORYSJ	LOC_Os05g33210.2	4e-27	protein cytochrome b-c1 complex subunit 9, putative, expressed	AT3G52730.1	2e-22	ubiquinol-cytochrome C reductase UQCRX/QCR9-like family protein
baak44j17_at		*(+)
Contig10020_at		*(-)				*(+)	UniRef90_Q5SN39	3e-55	PCD/DCoH-like protein 2-like (Os01g0663500 protein) n=1 Tax=Oryza sativa Japonica Group RepID=Q5SN39_ORYSJ	LOC_Os01g47420.3	9e-57	protein pterin-4-alpha-carbinolamine dehydratase, putative, expressed	AT1G29810.1	3e-46	dehydratase family
Contig1003_at	**(-)		**(-)		***(-)		UniRef90_O23755	0	Elongation factor 2 n=10 Tax=Magnoliophyta RepID=EF2_BETVU	LOC_Os02g32030.1	0	protein elongation factor, putative, expressed	AT1G56070.1	0	LOS1; copper ion binding / translation elongation factor/ translation factor, nucleic acid binding
Contig10067_s_at	*(-)		*(-)		*(-)		UniRef90_Q0E0Q3	3e-82	Poly [ADP-ribose] polymerase 3 n=3 Tax=Oryza sativa RepID=PARP3_ORYSJ	LOC_Os02g32860.1	9e-84	protein poly synthetase 3, putative, expressed	AT5G22470.1	2e-71	NAD+ ADP-ribosyltransferase
Contig10076_at	*(+)	*(+)	**(+)		*(+)		UniRef90_Q84SN3	0	Cyclin-dependent kinase F-3 n=2 Tax=Oryza sativa Japonica Group RepID=CDKF3_ORYSJ	LOC_Os03g63020.5	0	protein protein kinase domain containing protein, expressed	AT4G13020.1	1e-131	MHK; ATP binding / kinase/ protein kinase/ protein serine/threonine kinase
Contig10102_at	*(-)					*(+)	UniRef90_Q69JI7	1e-177	BHLH protein family-like (Os09g0475400 protein) n=1 Tax=Oryza sativa Japonica Group RepID=Q69JI7_ORYSJ	LOC_Os09g29930.1	1e-179	protein transcription factor BIM2, putative, expressed	AT1G69010.1	2e-52	BIM2 (BES1-interacting Myc-like protein 2); DNA binding / transcription factor
Contig10157_at	*(-)		**(-)		**(-)		UniRef90_Q0DDB4	1e-113	Os06g0237000 protein n=3 Tax=Oryza sativa RepID=Q0DDB4_ORYSJ	LOC_Os06g13000.1	1e-110	protein ankyrin repeat domain-containing protein, chloroplast precursor, putative, expressed	AT5G40160.1	1e-82	EMB506 (embryo defective 506); protein binding
Contig10207_s_at	*(-)				**(-)		UniRef90_Q9ZTR8	1e-134	Dehydrin 11 (Dehydrin) n=1 Tax=Hordeum vulgare RepID=Q9ZTR8_HORVU	LOC_Os01g50700.1	2e-60	protein dehydrin family protein, expressed	AT2G21490.1	5e-22	LEA (DEHYDRIN LEA)
Contig10261_s_at	*(+)					***(-)	UniRef90_Q0IZS7	2e-41	Os09g0552400 protein n=2 Tax=Oryza sativa RepID=Q0IZS7_ORYSJ	LOC_Os09g37958.1	7e-43	protein cupin domain containing protein	AT1G07750.1	8e-20	cupin family protein
Contig10262_at						**(-)	UniRef90_Q0IZS7	2e-41	Os09g0552400 protein n=2 Tax=Oryza sativa RepID=Q0IZS7_ORYSJ	LOC_Os09g37958.1	7e-43	protein cupin domain containing protein	AT1G07750.1	8e-20	cupin family protein
Contig10263_at	**(+)				*(+)	**(-)	UniRef90_Q0IZS6	7e-48	Os09g0552500 protein n=2 Tax=Oryza sativa RepID=Q0IZS6_ORYSJ	LOC_Os09g37967.1	2e-49	protein cupin domain containing protein, expressed	AT1G07750.1	1e-16	cupin family protein
Contig10284_at	**(-)		**(-)		**(-)		UniRef90_Q7XIV4	0	Putative alpha-galactosidase (Os07g0679300 protein) n=1 Tax=Oryza sativa Japonica Group RepID=Q7XIV4_ORYSJ	LOC_Os07g48160.1	0	protein alpha-galactosidase precursor, putative, expressed	AT3G56310.1	1e-176	alpha-galactosidase, putative / melibiase, putative / alpha-D-galactoside galactohydrolase, putative
Contig10297_at	**(-)		*(-)		***(-)	*(+)	UniRef90_Q7XHP4	6e-87	Putative uncharacterized protein P0616D06.115 (Os07g0614300 protein) n=1 Tax=Oryza sativa Japonica Group RepID=Q7XHP4_ORYSJ	LOC_Os07g42280.1	2e-88	protein von Willebrand factor type A domain containing protein, expressed	AT1G19110.1	3e-51	inter-alpha-trypsin inhibitor heavy chain-related
Contig10314_at						*(-)	UniRef90_Q0DX03	6e-38	Os02g0782900 protein n=3 Tax=Oryza sativa Japonica Group RepID=Q0DX03_ORYSJ	LOC_Os02g54180.1	2e-39	protein expressed protein
Contig10408_at	*(+)						UniRef90_A2Y4N3	1e-117	Putative uncharacterized protein n=2 Tax=Oryza sativa RepID=A2Y4N3_ORYSI	LOC_Os05g34150.1	1e-117	protein glutathione S-transferase, putative, expressed	AT3G09270.1	2e-46	ATGSTU8 (GLUTATHIONE S-TRANSFERASE TAU 8); glutathione transferase
Contig1041_x_at	*(-)		*(-)		*(-)	**(+)	UniRef90_Q09JW5	2e-71	Ubiquitin/40S ribosomal protein S27a fusion protein n=16 Tax=Metazoa RepID=Q09JW5_ARGMO	LOC_Os01g22490.1	9e-86	protein 40S ribosomal protein S27a, putative, expressed	AT2G47110.1	2e-79	UBQ6; protein binding
Contig10432_at	***(-)		*(-)		***(-)	*(+)	UniRef90_Q01LW1	0	OSIGBa0139I12.3 protein n=4 Tax=Oryza sativa RepID=Q01LW1_ORYSA	LOC_Os04g19740.1	0	protein transketolase, chloroplast precursor, putative, expressed	AT2G45290.1	0	transketolase, putative
Contig10463_at	*(-)		*(-)		**(-)		UniRef90_A2XB33	0	Putative uncharacterized protein n=2 Tax=Oryza sativa RepID=A2XB33_ORYSI	LOC_Os02g57400.2	0	protein 2-phosphoglycerate kinase-related, putative, expressed	AT3G45090.1	0	2-phosphoglycerate kinase-related
Contig1048_at	*(-)	*(-)	*(-)		*(-)		UniRef90_Q8H159	1e-123	Putative polyubiquitin (UBQ10) n=1 Tax=Arabidopsis thaliana RepID=Q8H159_ARATH	LOC_Os06g46770.6	1e-125	protein ubiquitin family protein, putative, expressed	AT5G03240.3	1e-125	UBQ3 (POLYUBIQUITIN 3); protein binding
Contig10480_at	***(+)	*(+)	*(+)	*(+)	***(+)	**(-)	UniRef90_A2XPF9	4e-91	Putative uncharacterized protein n=3 Tax=Oryza sativa RepID=A2XPF9_ORYSI	LOC_Os04g15690.1	1e-92	protein DSBA-like thioredoxin domain containing protein, expressed	AT1G76020.1	2e-52	INVOLVED IN: biological_process unknown; LOCATED IN: cell wall, vacuole; EXPRESSED IN: 22 plant structures; EXPRESSED DURING: 1
Contig1053_at			*(-)			*(+)
Contig10573_s_at	**(+)		*(+)		**(+)	*(-)	UniRef90_Q5VML4	1e-122	Putative uncharacterized protein P0529C07.1 (Os06g0150400 protein) (Putative uncharacterized protein P0710H01.13) n=1 Tax=Oryza sativa Japonica Group RepID=Q5VM	LOC_Os06g05740.1	1e-124	protein expressed protein	AT4G29520.1	6e-89	LOCATED IN: endoplasmic reticulum, plasma membrane; EXPRESSED IN: 23 plant structures; EXPRESSED DURING: 13 growth stages; CONT
Contig10577_at					*(-)	*(+)	UniRef90_A2Y4E4	1e-137	Putative uncharacterized protein n=1 Tax=Oryza sativa Indica Group RepID=A2Y4E4_ORYSI	LOC_Os05g33000.2	1e-140	protein E3 ubiquitin-protein ligase MGRN1, putative, expressed	AT3G06140.1	1e-78	zinc finger (C3HC4-type RING finger) family protein
Contig10600_s_at		*(+)				*(-)	UniRef90_Q0DSP9	2e-35	Os03g0295600 protein (Fragment) n=3 Tax=Oryza sativa RepID=Q0DSP9_ORYSJ	LOC_Os03g18430.1	1e-36	protein protein kinase, putative, expressed	AT5G58520.1	2e-22	protein kinase family protein
Contig1064_at					**(-)	*(+)	UniRef90_Q6F2Y9	1e-136	Putative uncharacterized protein P0483D07.2 (Putative uncharacterized protein P0599F04.12) n=1 Tax=Oryza sativa Japonica Group RepID=Q6F2Y9_ORYSJ	LOC_Os05g44330.5	1e-138	protein DJ-1 family protein, putative, expressed	AT4G34020.2	2e-82	DJ-1 family protein
Contig10662_at	*(+)	*(+)	**(+)		*(+)		UniRef90_A2YG14	1e-132	Putative uncharacterized protein n=2 Tax=Oryza sativa RepID=A2YG14_ORYSI	LOC_Os06g45840.1	1e-139	protein MYB transcription factor, putative, expressed	AT5G52660.2	7e-80	myb family transcription factor
Contig10680_at					*(-)	*(+)
Contig10686_s_at	*(+)				*(+)		UniRef90_Q654Y4	1e-119	Putative thaumatin-protein (Os06g0691200 protein) n=1 Tax=Oryza sativa Japonica Group RepID=Q654Y4_ORYSJ	LOC_Os06g47600.1	1e-120	protein thaumatin family domain containing protein, expressed	AT1G18250.2	4e-90	ATLP-1
Contig10717_at						*(-)	UniRef90_P12940	2e-21	Bowman-Birk type trypsin inhibitor n=1 Tax=Hordeum vulgare RepID=IBB_HORVU	LOC_Os01g03680.1	2e-18	protein BBTI8 - Bowman-Birk type bran trypsin inhibitor precursor, expressed
Contig10730_at						***(+)	UniRef90_A2XXW6	2e-47	Putative uncharacterized protein n=2 Tax=Oryza sativa RepID=A2XXW6_ORYSI	LOC_Os04g53740.1	5e-49	protein thioredoxin, putative, expressed	AT1G11530.1	2e-25	ATCXXS1 (C-terminal cysteine residue is changed to a serine 1); protein disulfide isomerase
Contig10757_at	**(-)		*(-)		**(-)	**(+)	UniRef90_Q2QM35	1e-117	IQ calmodulin-binding motif family protein, expressed (Os12g0619000 protein) n=3 Tax=Oryza sativa RepID=Q2QM35_ORYSJ	LOC_Os12g42430.3	1e-118	protein IQ calmodulin-binding motif domain containing protein, expressed	AT3G22190.1	2e-59	IQD5 (IQ-domain 5); calmodulin binding
Contig10758_at	**(-)		*(-)		**(-)	*(+)	UniRef90_Q2QM35	1e-117	IQ calmodulin-binding motif family protein, expressed (Os12g0619000 protein) n=3 Tax=Oryza sativa RepID=Q2QM35_ORYSJ	LOC_Os12g42430.3	1e-118	protein IQ calmodulin-binding motif domain containing protein, expressed	AT3G22190.1	2e-59	IQD5 (IQ-domain 5); calmodulin binding
Contig10810_at					*(-)		UniRef90_Q5NB67	3e-85	Putative uncharacterized protein P0431F01.23 (Os01g0231900 protein) n=1 Tax=Oryza sativa Japonica Group RepID=Q5NB67_ORYSJ	LOC_Os01g13100.3	8e-87	protein KH domain containing protein, putative, expressed	AT3G16230.1	8e-64	RNA binding / catalytic
Contig10838_at	***(+)				**(+)	**(-)	UniRef90_Q6L4H5	0	Putative threonine synthase (Os05g0549700 protein) n=1 Tax=Oryza sativa Japonica Group RepID=Q6L4H5_ORYSJ	LOC_Os05g47640.1	0	protein threonine synthase, chloroplast precursor, putative, expressed	AT4G29840.1	0	MTO2 (METHIONINE OVER-ACCUMULATOR 2); threonine synthase
Contig10878_at	***(-)		*(-)		**(-)	**(+)	UniRef90_A2Y6F3	0	Putative uncharacterized protein n=2 Tax=Oryza sativa RepID=A2Y6F3_ORYSI	LOC_Os05g43560.1	0	protein AGAP007115-PA, putative, expressed	AT2G32170.1	1e-158	LOCATED IN: cellular_component unknown; EXPRESSED IN: 24 plant structures; EXPRESSED DURING: 15 growth stages; CONTAINS InterPr
Contig10880_at					*(-)		UniRef90_Q01MR9	1e-118	H0716A07.4 protein n=2 Tax=Oryza sativa RepID=Q01MR9_ORYSA	LOC_Os04g02870.2	1e-119	protein RNA recognition motif containing protein, putative, expressed	AT3G61860.1	2e-80	RSP31; RNA binding / nucleic acid binding / nucleotide binding
Contig10890_s_at	*(-)		*(-)		**(-)		UniRef90_Q41592	1e-133	Wpk4 protein kinase n=1 Tax=Triticum aestivum RepID=Q41592_WHEAT	LOC_Os01g55450.1	1e-105	protein CAMK_KIN1/SNF1/Nim1_like.11 - CAMK includes calcium/calmodulin depedent protein kinases, expressed	AT4G18700.1	7e-68	CIPK12 (CBL-INTERACTING PROTEIN KINASE 12); ATP binding / kinase/ protein kinase/ protein serine/threonine kinase
Contig10949_at	***(-)		*(-)		***(-)		UniRef90_Q6H7J6	0	Oligopeptide transporter OPT-like n=2 Tax=Oryza sativa Japonica Group RepID=Q6H7J6_ORYSJ	LOC_Os02g42220.1	0	protein transposon protein, putative, unclassified, expressed	AT1G65730.1	0	YSL7 (YELLOW STRIPE LIKE 7); oligopeptide transporter
Contig10963_at						**(-)	UniRef90_A2WL80	1e-57	Putative uncharacterized protein n=2 Tax=Oryza sativa RepID=A2WL80_ORYSI	LOC_Os01g07780.1	5e-59	protein embryo-specific 3, putative, expressed	AT2G41475.1	3e-30	FUNCTIONS IN: molecular_function unknown; INVOLVED IN: biological_process unknown; LOCATED IN: endomembrane system; CONTAINS In
Contig10975_at	**(+)		**(+)		**(+)		UniRef90_Q6Z1L1	1e-113	Stromal cell-derived factor 2-like protein (Os08g0278900 protein) n=1 Tax=Oryza sativa Japonica Group RepID=Q6Z1L1_ORYSJ	LOC_Os08g17680.1	1e-115	protein stromal cell-derived factor 2-like protein precursor, putative, expressed	AT2G25110.1	4e-87	SDF2 (STROMAL CELL-DERIVED FACTOR 2-LIKE PROTEIN PRECURSOR)
Contig11001_at	**(+)		**(+)		***(+)	*(-)	UniRef90_A9PDB7	1e-109	Putative uncharacterized protein n=1 Tax=Populus trichocarpa RepID=A9PDB7_POPTR	LOC_Os09g33810.1	1e-105	protein ankyrin repeat domain containing protein, putative, expressed	AT4G35450.1	7e-53	AKR2 (ANKYRIN REPEAT-CONTAINING PROTEIN 2); protein binding
Contig11003_at	***(+)			*(+)	***(+)	**(-)	UniRef90_Q0JF70	0	Os04g0137100 protein n=3 Tax=Oryza sativa RepID=Q0JF70_ORYSJ	LOC_Os04g05050.1	0	protein pectate lyase precursor, putative, expressed	AT4G13710.1	0	pectate lyase family protein
Contig11116_at					*(-)		UniRef90_Q0ITE4	0	Os11g0265200 protein n=2 Tax=Oryza sativa Japonica Group RepID=Q0ITE4_ORYSJ	LOC_Os11g16390.1	0	protein expressed protein	AT1G06110.1	1e-115	SKIP16 (SKP1/ASK-interacting protein 16); protein binding
Contig11129_at					*(-)		UniRef90_Q8H3A4	1e-146	ABC transporter permease protein-like protein (Os07g0614000 protein) n=3 Tax=Oryza sativa RepID=Q8H3A4_ORYSJ	LOC_Os07g42250.1	1e-148	protein strictosidine synthase, putative, expressed	AT3G51420.1	3e-41	SSL4 (STRICTOSIDINE SYNTHASE-LIKE 4); strictosidine synthase
Contig11131_at	*(-)		**(-)		*(-)		UniRef90_Q658G8	1e-110	Putative spastin protein orthologue (Putative spastin-like protein) (Os06g0130000 protein) n=3 Tax=Oryza sativa RepID=Q658G8_ORYSJ	LOC_Os06g03940.1	1e-111	protein spastin, putative, expressed	AT2G45500.2	1e-93	ATP binding / nucleoside-triphosphatase/ nucleotide binding
Contig11145_at	***(-)	*(-)	**(-)		***(-)	*(+)	UniRef90_Q7XEJ5	1e-79	1,2-dihydroxy-3-keto-5-methylthiopentene dioxygenase 4 n=3 Tax=Oryza sativa RepID=ARD4_ORYSJ	LOC_Os10g28360.1	3e-81	protein 1,2-dihydroxy-3-keto-5-methylthiopentene dioxygenase protein, putative, expressed	AT5G43850.1	4e-68	ARD4; acireductone dioxygenase [iron(II)-requiring]/ metal ion binding
Contig11170_at	*(-)				**(-)	*(+)
Contig11190_at						*(-)
Contig1124_x_at	**(+)		*(+)		**(+)	*(-)	UniRef90_P05621	1e-74	Histone H2B.2 n=1 Tax=Triticum aestivum RepID=H2B2_WHEAT	LOC_Os01g05630.1	2e-63	protein Core histone H2A/H2B/H3/H4 domain containing protein, putative, expressed	AT3G46030.1	2e-56	HTB11; DNA binding
Contig1125_x_at					*(+)
Contig11279_at	*(-)				*(-)	*(+)
Contig11330_at	*(-)		*(-)		**(-)		UniRef90_Q0JJE0	1e-136	Os01g0744300 protein (Fragment) n=3 Tax=Oryza sativa RepID=Q0JJE0_ORYSJ	LOC_Os01g54100.2	1e-137	protein CK1_CaseinKinase_1a.2 - CK1 includes the casein kinase 1 kinases, expressed	AT3G03940.1	1e-124	protein kinase family protein
Contig1137_s_at	***(+)		*(+)		**(+)	**(-)	UniRef90_Q5JK43	3e-84	Putative uncharacterized protein OSJNBa0052O12.5 (Os01g0928100 protein) n=1 Tax=Oryza sativa Japonica Group RepID=Q5JK43_ORYSJ	LOC_Os01g70320.1	8e-86	protein expressed protein	AT3G46030.1	3e-54	HTB11; DNA binding
Contig11373_at	*(+)				*(+)					LOC_Os05g05060.1	3e-10	protein expressed protein
Contig11417_at						*(+)	UniRef90_Q0JMJ0	2e-55	Os01g0498200 protein (Fragment) n=2 Tax=Oryza sativa Japonica Group RepID=Q0JMJ0_ORYSJ	LOC_Os01g31360.6	5e-57	protein expressed protein	AT3G54500.2	1e-17	FUNCTIONS IN: molecular_function unknown; INVOLVED IN: biological_process unknown; LOCATED IN: cellular_component unknown; EXPR
Contig11421_at						*(-)	UniRef90_A1JTB9	1e-24	Cold shock-like protein CspC2 n=18 Tax=Enterobacteriaceae RepID=A1JTB9_YERE8	LOC_Os02g02870.1	3e-14	protein glycine-rich protein 2, putative, expressed	AT4G36020.1	1e-13	CSDP1 (cold shock domain protein 1); RNA binding / double-stranded DNA binding / nucleic acid binding / single-stranded DNA bin
Contig11427_at			*(-)		**(-)		UniRef90_Q0DB62	1e-179	Os06g0598900 protein n=3 Tax=Oryza sativa RepID=Q0DB62_ORYSJ	LOC_Os06g39760.1	1e-180	protein WD domain, G-beta repeat domain containing protein, expressed	AT1G52730.1	1e-164	transducin family protein / WD-40 repeat family protein
Contig11483_at					*(-)		UniRef90_A2X0B3	1e-124	Putative uncharacterized protein n=2 Tax=Oryza sativa RepID=A2X0B3_ORYSI	LOC_Os02g03070.1	0	protein SSE1, putative, expressed	AT2G45690.1	6e-96	SSE1 (SHRUNKEN SEED 1)
Contig11507_at		*(-)					UniRef90_Q0DIJ3	1e-79	Os05g0384800 protein n=3 Tax=Oryza sativa RepID=Q0DIJ3_ORYSJ	LOC_Os01g72320.1	1e-85	protein FYVE zinc finger domain containing protein, expressed	AT5G19420.1	1e-51	Ran GTPase binding / chromatin binding / zinc ion binding
Contig11509_at	*(+)		*(+)		**(+)		UniRef90_A5H8G4	1e-139	Plasma membrane-bound peroxidase 1 n=2 Tax=Zea mays RepID=A5H8G4_MAIZE	LOC_Os01g22230.1	1e-140	protein peroxidase precursor, putative, expressed	AT3G21770.1	2e-66	peroxidase 30 (PER30) (P30) (PRXR9)
Contig11531_at	*(-)		*(-)		**(-)		UniRef90_Q7F7Z3	3e-28	Similar to Zea mays late embryogenesis abundant protein EMB564 &S16249 n=2 Tax=Oryza sativa Japonica Group RepID=Q7F7Z3_ORYSJ	LOC_Os01g06630.1	3e-31	protein small hydrophilic plant seed protein, putative, expressed
Contig11545_at	*(-)				*(-)	*(+)	UniRef90_Q7XBH1	8e-44	Stress-responsive protein n=2 Tax=Oryza sativa Japonica Group RepID=Q7XBH1_ORYSJ	LOC_Os01g33160.1	6e-41	protein stress responsive A/B Barrel domain containing protein, expressed	AT3G17210.1	3e-35	HS1 (HEAT STABLE PROTEIN 1)
Contig11548_at	**(+)		*(+)		**(+)	*(-)	UniRef90_A2Z279	2e-41	Putative uncharacterized protein n=2 Tax=Oryza sativa RepID=A2Z279_ORYSI	LOC_Os09g29390.1	2e-44	protein plastocyanin-like domain containing protein, putative, expressed	AT1G72230.1	1e-27	plastocyanin-like domain-containing protein
Contig11570_at	*(+)					**(-)	UniRef90_A2YY44	2e-49	Putative uncharacterized protein n=2 Tax=Oryza sativa RepID=A2YY44_ORYSI	LOC_Os08g44540.1	6e-51	protein expressed protein	AT3G61370.1	3e-12	unknown protein
Contig11583_at	*(+)				*(+)	*(-)	UniRef90_Q5Z7L0	0	Beta-galactosidase 9 n=2 Tax=Oryza sativa RepID=BGAL9_ORYSJ	LOC_Os06g37560.1	0	protein beta-galactosidase precursor, putative, expressed	AT3G13750.1	0	BGAL1 (Beta galactosidase 1); beta-galactosidase/ catalytic/ cation binding / heme binding / peroxidase/ sugar binding
Contig1161_at	**(+)				**(+)	**(-)	UniRef90_P05621	9e-75	Histone H2B.2 n=1 Tax=Triticum aestivum RepID=H2B2_WHEAT	LOC_Os01g05630.1	2e-63	protein Core histone H2A/H2B/H3/H4 domain containing protein, putative, expressed	AT3G46030.1	2e-56	HTB11; DNA binding
Contig1167_s_at	*(+)				*(+)	**(-)	UniRef90_Q43217	2e-61	Histone H2B.3 n=2 Tax=Triticum aestivum RepID=H2B3_WHEAT	LOC_Os01g62230.1	9e-60	protein Core histone H2A/H2B/H3/H4 domain containing protein, putative, expressed	AT2G37470.1	2e-57	histone H2B, putative
Contig11686_at	**(+)				***(+)	*(-)	UniRef90_A2YHN7	2e-47	Putative uncharacterized protein n=2 Tax=Oryza sativa RepID=A2YHN7_ORYSI	LOC_Os07g02910.1	6e-49	protein OsFBL33 - F-box domain and LRR containing protein, expressed
Contig11696_at	**(-)				**(-)	**(+)	UniRef90_A2Y3Z6	1e-121	Putative uncharacterized protein n=2 Tax=Oryza sativa RepID=A2Y3Z6_ORYSI	LOC_Os05g31020.1	1e-123	protein eukaryotic peptide chain release factor subunit 1-1, putative, expressed	AT3G26618.1	1e-102	ERF1-3 (eukaryotic release factor 1-3); translation release factor
Contig11740_at						**(-)	UniRef90_Q0D4W1	1e-77	Os07g0600700 protein n=3 Tax=Oryza sativa RepID=Q0D4W1_ORYSJ	LOC_Os07g40940.1	4e-79	protein X8 domain containing protein, expressed	AT5G08000.1	7e-36	E13L3 (GLUCAN ENDO-1,3-BETA-GLUCOSIDASE-LIKE PROTEIN 3); callose binding / polysaccharide binding
Contig11751_at					*(-)		UniRef90_Q01HL4	9e-61	H0211F06-OSIGBa0153M17.4 protein n=4 Tax=BEP clade RepID=Q01HL4_ORYSA	LOC_Os04g17100.1	3e-62	protein heavy metal-associated domain containing protein, expressed	AT5G66110.1	4e-51	metal ion binding
Contig11812_at	*(-)				*(-)		UniRef90_Q84NN3	1e-98	Putative DNA-directed RNA polymerase III subunit 22.9 kDa polypeptide (Os07g0477000 protein) n=1 Tax=Oryza sativa Japonica Group RepID=Q84NN3_ORYSJ	LOC_Os07g29420.4	1e-100	protein DNA-directed RNA polymerase III subunit RPC8, putative, expressed	AT1G06790.1	3e-49	RNA polymerase Rpb7 N-terminal domain-containing protein
Contig11814_at						*(+)	UniRef90_Q851X4	1e-56	Putative uncharacterized protein OSJNBa0015N08.27 (Os03g0852500 protein) (Expressed protein) n=3 Tax=Oryza sativa RepID=Q851X4_ORYSJ	LOC_Os03g63550.1	3e-58	protein expressed protein	AT1G73940.1	4e-28	unknown protein
Contig11835_at	*(-)				*(-)	***(+)	UniRef90_A2Y6K9	0	Putative uncharacterized protein n=2 Tax=Oryza sativa RepID=A2Y6K9_ORYSI	LOC_Os05g44290.2	0	protein protein kinase domain containing protein, expressed	AT5G58950.1	1e-110	protein kinase family protein
Contig11915_at	*(+)		***(+)		***(+)		UniRef90_Q6YYV0	2e-79	CBS domain containing protein-like (Os09g0115500 protein) n=2 Tax=Oryza sativa Japonica Group RepID=Q6YYV0_ORYSJ	LOC_Os09g02710.1	6e-81	protein CBS domain containing membrane protein, putative, expressed	AT4G36910.1	1e-68	LEJ2 (LOSS OF THE TIMING OF ET AND JA BIOSYNTHESIS 2)
Contig11923_at	*(-)		*(-)				UniRef90_Q0J9R7	5e-34	Os04g0635300 protein n=1 Tax=Oryza sativa Japonica Group RepID=Q0J9R7_ORYSJ	LOC_Os04g54280.1	2e-35	protein retrotransposon protein, putative, Ty1-copia subclass	AT4G10270.1	1e-19	wound-responsive family protein
Contig11955_at	*(+)		*(+)				UniRef90_Q6AT22	2e-34	Putative uncharacterized protein OSJNBa0029B02.7 (Os05g0176700 protein) n=3 Tax=Oryza sativa RepID=Q6AT22_ORYSJ	LOC_Os05g08420.1	6e-36	protein expressed protein	AT3G15630.1	2e-14	unknown protein
Contig11957_at	***(-)				**(-)	*(+)	UniRef90_A2YQF1	0	Putative uncharacterized protein n=2 Tax=Oryza sativa RepID=A2YQF1_ORYSI	LOC_Os08g01450.1	0	protein cytochrome P450, putative, expressed	AT3G48270.1	1e-100	CYP71A26; electron carrier/ heme binding / iron ion binding / monooxygenase/ oxygen binding
Contig11963_s_at						*(-)	UniRef90_Q5JJM6	3e-86	Putative uncharacterized protein B1329D01.2 (Os01g0367100 protein) (Putative uncharacterized protein P0784G04.3) (Putative uncharacterized protein B1642C07.56)	LOC_Os01g26920.2	9e-88	protein expressed protein	AT2G39080.1	1e-66	binding / catalytic
Contig11968_at	**(-)				**(-)		UniRef90_Q2QWP2	1e-15	Expressed protein (Os12g0187800 protein) n=2 Tax=Oryza sativa RepID=Q2QWP2_ORYSJ	LOC_Os12g08700.1	3e-17	protein expressed protein
Contig1198_at	*(-)		**(-)		*(-)
Contig1198_x_at	*(-)		*(-)		*(-)		UniRef90_Q40677	0	Fructose-bisphosphate aldolase, chloroplastic n=4 Tax=Oryza sativa RepID=ALFC_ORYSJ	LOC_Os11g07020.1	0	protein fructose-bisphospate aldolase isozyme, putative, expressed	AT4G38970.1	0	fructose-bisphosphate aldolase, putative
Contig11996_at	*(+)	*(+)	**(+)		*(+)		UniRef90_A2X913	2e-24	Putative uncharacterized protein n=2 Tax=Oryza sativa RepID=A2X913_ORYSI	LOC_Os02g48870.1	6e-26	protein aspartic proteinase nepenthesin-2 precursor, putative, expressed	AT5G10760.1	7e-14	aspartyl protease family protein
Contig11997_at	*(-)		*(-)		*(-)		UniRef90_Q5ZC03	1e-66	Putative uncharacterized protein P0490D09.29-1 (Putative uncharacterized protein) n=1 Tax=Oryza sativa Japonica Group RepID=Q5ZC03_ORYSJ	LOC_Os01g56780.3	3e-68	protein plus-3 domain containing protein, expressed	AT5G43630.1	1e-29	TZP; DNA binding / nucleic acid binding / zinc ion binding
Contig1200_at	*(+)	*(+)	*(+)		*(+)	*(-)	UniRef90_A3A4M8	9e-44	Putative uncharacterized protein n=2 Tax=Oryza sativa RepID=A3A4M8_ORYSJ	LOC_Os02g12794.3	3e-45	protein elongation factor 1-gamma, putative, expressed	AT1G57720.2	5e-42	elongation factor 1B-gamma, putative / eEF-1B gamma, putative
Contig12007_s_at	**(-)		**(-)		**(-)	*(+)	UniRef90_Q10RL9	1e-158	FAD binding domain containing protein, expressed (Putative uncharacterized protein) (Os03g0153900 protein) n=2 Tax=Oryza sativa RepID=Q10RL9_ORYSJ	LOC_Os03g05900.1	1e-160	protein expressed protein	AT4G38540.1	1e-108	monooxygenase, putative (MO2)
Contig12027_at	*(-)		*(-)		**(-)		UniRef90_Q01J30	1e-100	OSIGBa0140O07.13 protein n=4 Tax=BEP clade RepID=Q01J30_ORYSA	LOC_Os04g36850.1	1e-101	protein ORG4, putative, expressed	AT2G06010.1	2e-66	ORG4 (OBP3-RESPONSIVE GENE 4)
Contig12044_at						*(+)	UniRef90_A2Z598	2e-22	Putative uncharacterized protein n=2 Tax=Oryza sativa RepID=A2Z598_ORYSI	LOC_Os10g07440.1	5e-24	protein expressed protein
Contig12052_at			**(-)		*(-)		UniRef90_A2YVC9	1e-82	Putative uncharacterized protein n=1 Tax=Oryza sativa Indica Group RepID=A2YVC9_ORYSI	LOC_Os01g15520.1	7e-84	protein expressed protein	AT5G64680.2	5e-18	unknown protein
Contig12130_at	**(-)				***(-)	*(+)
Contig12151_at	**(+)	**(+)		**(+)	*(+)	*(-)
Contig12183_at			***(+)		**(+)		UniRef90_A2X8P2	8e-80	Putative uncharacterized protein n=2 Tax=Oryza sativa RepID=A2X8P2_ORYSI	LOC_Os02g47450.1	2e-81	protein expressed protein	AT1G31720.1	3e-23	unknown protein
Contig12191_s_at					*(+)	*(-)	UniRef90_A2X2T0	1e-149	Putative uncharacterized protein n=2 Tax=Oryza sativa RepID=A2X2T0_ORYSI	LOC_Os02g14160.1	1e-150	protein peroxidase precursor, putative, expressed	AT5G05340.1	1e-113	peroxidase, putative
Contig12208_at	*(-)					*(+)	UniRef90_Q8LL05	0	Granule-bound starch synthase 1b, chloroplastic/amyloplastic (Fragment) n=2 Tax=Triticeae RepID=SSG1B_HORVU	LOC_Os07g22930.4	1e-175	protein starch synthase, putative, expressed	AT1G32900.1	1e-124	starch synthase, putative
Contig12232_at	**(-)				**(-)		UniRef90_Q01IZ2	2e-82	OSIGBa0102D10.1 protein (H0823A09.7 protein) n=3 Tax=Oryza sativa RepID=Q01IZ2_ORYSA	LOC_Os04g35490.1	1e-22	protein expressed protein	AT1G22600.1	8e-38	FUNCTIONS IN: molecular_function unknown; INVOLVED IN: biological_process unknown; LOCATED IN: endomembrane system; EXPRESSED IN:
Contig12253_at	*(-)		*(-)		**(-)	*(+)	UniRef90_O64413	6e-95	Auxin-binding protein n=1 Tax=Avena sativa RepID=O64413_AVESA	LOC_Os12g34460.2	5e-60	protein auxin-binding protein 4 precursor, putative, expressed	AT4G02980.1	1e-54	ABP1 (ENDOPLASMIC RETICULUM AUXIN BINDING PROTEIN 1); auxin binding
Contig12262_at	**(-)				**(-)	*(+)	UniRef90_Q8LKP5	2e-77	Putative NBS-LRR resistance protein n=1 Tax=Aegilops tauschii RepID=Q8LKP5_AEGTA	LOC_Os11g34920.1	3e-46	protein stripe rust resistance protein Yr10, putative, expressed	AT1G59780.1	5e-10	disease resistance protein (CC-NBS-LRR class), putative
Contig12331_at						**(-)	UniRef90_B1H0T4	3e-11	Putative ethylene-responsive transcription factor n=1 Tax=Hordeum vulgare subsp. vulgare RepID=B1H0T4_HORVD	LOC_Os06g40150.1	4e-10	protein AP2 domain containing protein, expressed
Contig12383_at	*(-)		**(-)		**(-)		UniRef90_Q6K1Z8	6e-65	Putative uncharacterized protein OSJNBa0030C08.6 (Os02g0606700 protein) n=3 Tax=Oryza sativa RepID=Q6K1Z8_ORYSJ	LOC_Os02g39390.2	2e-66	protein expressed protein
Contig12463_at	**(+)				**(+)	**(-)	UniRef90_P47909	2e-34	30S ribosomal protein S31, mitochondrial n=3 Tax=Oryza sativa RepID=RT31_ORYSJ	LOC_Os09g35900.1	7e-36	protein expressed protein	AT2G21290.1	7e-22	unknown protein
Contig12471_at	*(+)	*(+)		*(+)		**(-)	UniRef90_Q67W83	5e-69	Integral membrane protein-like (Os06g0656300 protein) n=2 Tax=Oryza sativa RepID=Q67W83_ORYSJ	LOC_Os06g44610.1	1e-70	protein membrane associated DUF588 domain containing protein, putative, expressed	AT2G35760.1	8e-24	integral membrane family protein
Contig12495_at	*(-)		**(-)		**(-)		UniRef90_Q10L98	1e-146	Diphthine synthase n=1 Tax=Oryza sativa Japonica Group RepID=Q10L98_ORYSJ	LOC_Os03g23970.2	1e-147	protein diphthine synthase, putative, expressed	AT4G31790.2	1e-119	diphthine synthase, putative (DPH5)
Contig12502_at			*(-)		**(-)		UniRef90_Q6Z522	0	Putative diphosphate-fructose-6-phosphate 1-phosphotransferase n=1 Tax=Oryza sativa Japonica Group RepID=Q6Z522_ORYSJ	LOC_Os08g34050.1	0	protein phosphofructokinase, putative	AT2G22480.1	0	PFK5 (PHOSPHOFRUCTOKINASE 5); 6-phosphofructokinase
Contig12537_at			*(-)		*(-)		UniRef90_Q6ZAC7	0	Suppressor-like protein (Os08g0447200 protein) n=1 Tax=Oryza sativa Japonica Group RepID=Q6ZAC7_ORYSJ	LOC_Os08g34740.1	0	protein SGT1 protein, putative, expressed	AT5G65490.1	1e-153	FUNCTIONS IN: molecular_function unknown; INVOLVED IN: biological_process unknown; LOCATED IN: chloroplast; EXPRESSED IN: 22 pl
Contig12539_at		*(-)		*(-)	*(-)	**(+)	UniRef90_Q7XUF0	5e-67	OJ991113_30.19 protein (Os04g0488600 protein) n=3 Tax=Oryza sativa RepID=Q7XUF0_ORYSJ	LOC_Os04g41150.1	1e-68	protein DUF565 domain containing protein, putative, expressed	AT5G43050.1	4e-48	unknown protein
Contig12608_at				*(+)		*(-)	UniRef90_A2XZN7	8e-43	Putative uncharacterized protein n=2 Tax=Oryza sativa RepID=A2XZN7_ORYSI	LOC_Os05g02410.1	3e-44	protein expressed protein	AT4G22000.1	6e-38	unknown protein
Contig12609_at				*(-)
Contig12707_at	*(-)		*(-)		*(-)		UniRef90_A2Y3K4	1e-32	Putative uncharacterized protein n=3 Tax=Oryza sativa RepID=A2Y3K4_ORYSI	LOC_Os05g28480.1	2e-33	protein expressed protein	AT4G35980.1	1e-23	unknown protein
Contig12708_at	*(-)				**(-)		UniRef90_Q10PW8	7e-74	DnaK protein, expressed (Putative uncharacterized protein) (Os03g0218500 protein) n=2 Tax=Oryza sativa RepID=Q10PW8_ORYSJ	LOC_Os03g11910.2	2e-75	protein DnaK family protein, putative, expressed	AT2G32120.2	4e-55	HSP70T-2 (HEAT-SHOCK PROTEIN 70T-2); ATP binding
Contig12859_s_at	**(+)			*(+)	*(+)	**(-)
Contig12918_at	*(+)					*(-)	UniRef90_A3A4L6	8e-82	Putative uncharacterized protein n=1 Tax=Oryza sativa Japonica Group RepID=A3A4L6_ORYSJ	LOC_Os02g12690.1	2e-83	protein cytochrome P450, putative, expressed	AT5G42650.1	9e-56	AOS (ALLENE OXIDE SYNTHASE); allene oxide synthase/ hydro-lyase/ oxygen binding
Contig12919_s_at	***(-)		**(-)		***(-)	*(+)	UniRef90_A3A4R5	1e-58	Putative uncharacterized protein n=1 Tax=Oryza sativa Japonica Group RepID=A3A4R5_ORYSJ	LOC_Os02g13370.1	3e-60	protein expressed protein	AT5G56550.1	2e-13	OXS3 (OXIDATIVE STRESS 3)
Contig130_at	** (+)				* (+)	***(-)	UniRef90_B0X778	1e-68	Histone H3.3 type 2 n=4 Tax=Coelomata RepID=B0X778_CULQU	LOC_Os04g34240.1	4e-71	protein histone H3, putative, expressed	AT5G65360.1	1e-70	histone H3
Contig13078_s_at	**(+)		*(+)		**(+)	**(-)	UniRef90_A2WQL5	1e-117	Putative uncharacterized protein n=2 Tax=Oryza sativa RepID=A2WQL5_ORYSI	LOC_Os01g32790.1	1e-118	protein expressed protein	AT4G05400.2	6e-64	unknown protein
Contig13089_at	**(-)		*(-)		**(-)		UniRef90_A2WMA2	0	Putative uncharacterized protein n=1 Tax=Oryza sativa Indica Group RepID=A2WMA2_ORYSI	LOC_Os01g12660.1	0	protein AAA-type ATPase family protein, putative, expressed	AT1G64110.3	1e-158	AAA-type ATPase family protein
Contig13096_at	**(+)		*(+)		**(+)	*(-)	UniRef90_Q69XD4	0	Putative UDP-galactose/UDP-glucose transporter (Os06g0593100 protein) n=3 Tax=Oryza sativa RepID=Q69XD4_ORYSJ	LOC_Os06g39260.1	0	protein solute carrier family 35 member B1, putative, expressed	AT1G14360.1	1e-145	UTR3 (UDP-GALACTOSE TRANSPORTER 3); pyrimidine nucleotide sugar transmembrane transporter
Contig13105_at	***(-)				*(-)	*(+)
Contig13105_s_at						*(+)
Contig13148_at	***(-)		**(-)		***(-)		UniRef90_Q9XH35	9e-78	Homeobox-leucine zipper protein HOX6 n=2 Tax=Oryza sativa RepID=HOX6_ORYSI	LOC_Os09g35910.1	2e-79	protein homeobox associated leucine zipper, putative, expressed	AT2G46680.1	4e-34	ATHB-7 (ARABIDOPSIS THALIANA HOMEOBOX 7); transcription activator/ transcription factor
Contig1326_s_at					*(+)	*(-)	UniRef90_P26154	3e-41	Cold-regulated protein BLT14 n=1 Tax=Hordeum vulgare RepID=CR14_HORVU
Contig13408_at	*(+)				*(+)	**(-)
Contig13438_at	*(-)				*(-)		UniRef90_Q68HV3	2e-31	LEA protein 12 n=2 Tax=Oryza sativa RepID=Q68HV3_ORYSJ	LOC_Os09g30439.1	6e-33	protein heat shock protein, putative
Contig13460_at			*(+)				UniRef90_Q75HI8	0	Putative phosphatase (Os03g0805400 protein) (Phosphatidic acid phosphatase family protein, putative, expressed) n=1 Tax=Oryza sativa Japonica Group RepID=Q75HI8	LOC_Os03g59070.1	0	protein phosphatase, putative, expressed	AT3G58490.1	1e-140	phosphatidic acid phosphatase family protein / PAP2 family protein
Contig13481_at	*(+)				*(+)	*(-)	UniRef90_Q69Q38	1e-109	Phosphatidic acid phosphatase-like (Os06g0607100 protein) n=1 Tax=Oryza sativa Japonica Group RepID=Q69Q38_ORYSJ	LOC_Os06g40500.1	1e-111	protein expressed protein	AT3G15820.1	1e-71	phosphatidic acid phosphatase-related / PAP2-related
Contig13545_at					*(-)		UniRef90_Q1KL26	1e-103	Peptidyl-prolyl cis-trans isomerase n=2 Tax=Oryza sativa RepID=Q1KL26_ORYSI	LOC_Os03g59700.1	1e-105	protein peptidyl-prolyl cis-trans isomerase, putative, expressed	AT2G38730.1	1e-91	peptidyl-prolyl cis-trans isomerase, putative / cyclophilin, putative / rotamase, putative
Contig13589_at	***(-)		**(-)		***(-)	*(+)	UniRef90_A3BCY0	1e-124	Putative uncharacterized protein n=3 Tax=Oryza sativa RepID=A3BCY0_ORYSJ	LOC_Os06g37420.1	1e-126	protein histone deacetylase, putative, expressed	AT5G26040.2	1e-105	HDA2; histone deacetylase
Contig13654_at	**(+)		*(+)		**(+)	*(-)	UniRef90_Q2QQC1	3e-29	Protein kinase domain containing protein (Putative uncharacterized protein) n=1 Tax=Oryza sativa Japonica Group RepID=Q2QQC1_ORYSJ	LOC_Os12g31560.1	8e-31	protein protein kinase, putative	AT3G59420.1	8e-20	ACR4 (ARABIDOPSIS CRINKLY4); kinase/ transmembrane receptor protein kinase
Contig13665_at	**(+)				*(+)	*(-)
Contig13677_at	**(+)		**(+)		**(+)		UniRef90_Q0DC97	6e-83	Os06g0367500 protein (Fragment) n=2 Tax=Oryza sativa Japonica Group RepID=Q0DC97_ORYSJ	LOC_Os06g26270.1	3e-75	protein prefoldin, putative, expressed	AT5G42570.1	4e-51	FUNCTIONS IN: molecular_function unknown; INVOLVED IN: intracellular protein transport; LOCATED IN: endoplasmic reticulum, plas
Contig13690_at	**(-)		**(-)		**(-)	*(+)	UniRef90_A2Y4E2	2e-38	Putative uncharacterized protein n=2 Tax=Oryza sativa RepID=A2Y4E2_ORYSI	LOC_Os05g32970.1	7e-40	protein expressed protein
Contig137_x_at					* (+)	**(-)	UniRef90_Q43214	6e-70	Protein H2A.6 n=3 Tax=Triticum aestivum RepID=H2A6_WHEAT	LOC_Os05g02300.1	9e-60	protein Core histone H2A/H2B/H3/H4 domain containing protein, putative, expressed	AT5G02560.1	2e-55	HTA12; DNA binding
Contig1370_at			*(-)				UniRef90_A2XS31	1e-43	Ribosomal protein S27 n=11 Tax=Spermatophyta RepID=A2XS31_ORYSI	LOC_Os02g27769.1	9e-46	protein 40S ribosomal protein S27, putative, expressed	AT3G61110.1	5e-43	ARS27A (ARABIDOPSIS RIBOSOMAL PROTEIN S27); structural constituent of ribosome
Contig13719_at		*(+)	*(+)
Contig1380_s_at	**(-)		*(-)		**(-)		UniRef90_Q7XZU7	0	GAD1 n=1 Tax=Hordeum vulgare RepID=Q7XZU7_HORVU	LOC_Os08g36320.3	0	protein decarboxylase, putative, expressed	AT5G17330.1	0	GAD; calmodulin binding / glutamate decarboxylase
Contig13811_at	**(-)		*(-)		***(-)	*(+)	UniRef90_A5BP39	5e-83	Putative uncharacterized protein n=1 Tax=Vitis vinifera RepID=A5BP39_VITVI	LOC_Os07g32380.1	3e-80	protein protein phosphatase 2C, putative, expressed	AT3G15260.2	1e-80	protein phosphatase 2C, putative / PP2C, putative
Contig13847_s_at	**(-)				*(-)	**(+)	UniRef90_A2ZYM2	5e-85	Putative uncharacterized protein n=2 Tax=Oryza sativa Japonica Group RepID=A2ZYM2_ORYSJ	LOC_Os01g58270.1	1e-86	protein OsSub7 - Putative Subtilisin homologue	AT5G11940.1	7e-48	subtilase family protein
Contig1385_at	*(+)						UniRef90_Q8LLP2	0	Putative glutamate carboxylase n=4 Tax=Oryza sativa RepID=Q8LLP2_ORYSJ	LOC_Os03g51080.1	0	protein glutamate decarboxylase, putative, expressed	AT5G17330.1	0	GAD; calmodulin binding / glutamate decarboxylase
Contig13890_at					*(-)		UniRef90_Q70YI7	1e-107	Putative uncharacterized protein (Fragment) n=1 Tax=Hordeum vulgare RepID=Q70YI7_HORVU	LOC_Os06g08280.1	1e-101	protein protein kinase domain containing protein, expressed	AT3G46920.1	7e-89	protein kinase family protein
Contig13968_at				*(-)			UniRef90_Q6PT62	1e-113	Mlo3 n=1 Tax=Hordeum vulgare subsp. vulgare RepID=Q6PT62_HORVD	LOC_Os01g66510.1	2e-72	protein MLO domain containing protein, putative, expressed	AT4G02600.2	1e-71	MLO1; calmodulin binding
Contig13977_at	*(+)		*(+)		**(+)
Contig14034_at	**(+)		***(+)		**(+)		UniRef90_Q84JJ6	0	Putative phytase n=1 Tax=Oryza sativa Japonica Group RepID=Q84JJ6_ORYSJ	LOC_Os03g63074.2	0	protein Ser/Thr protein phosphatase family protein, expressed	AT3G07130.1	1e-164	PAP15 (PURPLE ACID PHOSPHATASE 15); acid phosphatase/ protein serine/threonine phosphatase
Contig14052_at			*(+)				UniRef90_O65816	0	Putative calmodulin binding transporter protein n=1 Tax=Hordeum vulgare RepID=O65816_HORVU	LOC_Os06g33570.1	0	protein cyclic nucleotide-gated ion channel 1, putative, expressed	AT5G53130.1	0	CNGC1 (CYCLIC NUCLEOTIDE GATED CHANNEL 1); calmodulin binding / cation channel/ cyclic nucleotide binding / intracellular cycli
Contig14187_at	*(-)				**(-)		UniRef90_A3B7A4	2e-18	Putative uncharacterized protein n=1 Tax=Oryza sativa Japonica Group RepID=A3B7A4_ORYSJ	LOC_Os05g50940.1	5e-20	protein conserved hypothetical protein
Contig14221_at	**(-)		*(-)		*(-)		UniRef90_A2XDH5	3e-57	Putative uncharacterized protein n=2 Tax=Oryza sativa RepID=A2XDH5_ORYSI	LOC_Os03g09840.2	1e-58	protein C2 domain containing protein, putative, expressed	AT5G55530.2	9e-26	C2 domain-containing protein
Contig14222_at	***(+)				**(+)	**(-)	UniRef90_A2XK62	6e-92	Putative uncharacterized protein n=2 Tax=Oryza sativa RepID=A2XK62_ORYSI	LOC_Os03g44890.1	2e-93	protein anthranilate phosphoribosyltransferase, putative, expressed	AT3G03680.1	1e-71	C2 domain-containing protein
Contig14284_at	*(-)		*(-)				UniRef90_Q0J9R7	2e-32	Os04g0635300 protein n=1 Tax=Oryza sativa Japonica Group RepID=Q0J9R7_ORYSJ	LOC_Os04g54280.1	5e-34	protein retrotransposon protein, putative, Ty1-copia subclass	AT4G10270.1	3e-21	wound-responsive family protein
Contig14335_at	***(+)	*(+)		*(+)	***(+)	**(-)	UniRef90_Q2QZG2	2e-88	Resistance protein, putative (Os11g0688000 protein) n=1 Tax=Oryza sativa Japonica Group RepID=Q2QZG2_ORYSJ	LOC_Os11g46100.1	4e-91	protein NBS-LRR type disease resistance protein, putative
Contig14416_at	**(-)				***(-)	*(+)	UniRef90_Q2QXQ7	8e-50	Expressed protein (Os12g0147200 protein) n=2 Tax=Oryza sativa RepID=Q2QXQ7_ORYSJ	LOC_Os12g05210.1	3e-51	protein expressed protein	AT3G10020.1	4e-30	unknown protein
Contig1445_at		*(-)					UniRef90_Q6ESU4	5e-43	Putative RNA-binding protein (Os02g0244600 protein) n=2 Tax=Oryza sativa Japonica Group RepID=Q6ESU4_ORYSJ	LOC_Os06g35030.3	9e-51	protein RNA recognition motif containing protein, putative, expressed	AT1G32790.1	2e-41	RNA-binding protein, putative
Contig14510_at						*(-)	UniRef90_A3BP16	0	Putative uncharacterized protein n=2 Tax=Oryza sativa Japonica Group RepID=A3BP16_ORYSJ	LOC_Os08g02230.1	0	protein FAD-binding and arabino-lactone oxidase domains containing protein, putative, expressed	AT2G46750.1	1e-146	FAD-binding domain-containing protein
Contig14607_at	*(-)	*(-)	**(-)		*(-)	*(+)	UniRef90_A3BNS3	2e-37	Putative uncharacterized protein n=1 Tax=Oryza sativa Japonica Group RepID=A3BNS3_ORYSJ	LOC_Os08g01070.4	5e-39	protein retrotransposon protein, putative, unclassified, expressed	AT3G44340.2	2e-13	CEF (clone eighty-four); protein binding / transporter/ zinc ion binding
Contig14651_at	*(+)				*(+)		UniRef90_Q0J296	6e-91	Os09g0365900 protein n=3 Tax=Oryza sativa RepID=Q0J296_ORYSJ	LOC_Os09g20090.1	2e-92	protein L-ascorbate oxidase precursor, putative, expressed	AT4G39830.1	4e-70	L-ascorbate oxidase, putative
Contig14654_at					*(-)		UniRef90_Q0IZV3	1e-126	Os09g0547200 protein n=3 Tax=Oryza sativa RepID=Q0IZV3_ORYSJ	LOC_Os09g37510.1	1e-128	protein DUF292 domain containing protein, expressed	AT4G35730.1	2e-61	unknown protein
Contig14677_at	*(+)	*(+)	**(+)		*(+)		UniRef90_Q655S9	2e-83	Zinc finger POZ domain protein-like (Putative uncharacterized protein) (Os06g0668400 protein) n=2 Tax=Oryza sativa RepID=Q655S9_ORYSJ	LOC_Os06g45730.1	6e-85	protein MBTB11 - Bric-a-Brac, Tramtrack, Broad Complex BTB domain with Meprin and TRAF Homology MATH domain, expressed	AT5G19000.1	3e-57	ATBPM1 (BTB-POZ and MATH domain 1); protein binding
Contig14678_at	*(+)		**(+)				UniRef90_A3ADB0	2e-27	Putative uncharacterized protein n=1 Tax=Oryza sativa Japonica Group RepID=A3ADB0_ORYSJ	LOC_Os03g01790.1	5e-29	protein zinc finger, C3HC4 type domain containing protein	AT5G03450.1	6e-15	zinc finger (C3HC4-type RING finger) family protein
Contig14679_at			**(+)				UniRef90_Q6KE44	3e-71	Xylanase inhibitor n=1 Tax=Hordeum vulgare RepID=Q6KE44_HORVU	LOC_Os01g71090.1	4e-33	protein xylanase inhibitor, putative, expressed	AT1G03230.1	2e-15	extracellular dermal glycoprotein, putative / EDGP, putative
Contig14701_at						*(+)	UniRef90_Q2QXR0	8e-73	Expressed protein n=3 Tax=Oryza sativa RepID=Q2QXR0_ORYSJ	LOC_Os12g05180.1	2e-74	protein avr9/Cf-9 rapidly elicited protein, putative, expressed	AT5G04550.1	2e-39	unknown protein
Contig14706_at			*(-)				UniRef90_Q0E223	8e-42	Os02g0279600 protein n=3 Tax=Oryza sativa RepID=Q0E223_ORYSJ	LOC_Os02g17850.1	2e-49	protein TOM2B, putative, expressed	AT1G32370.4	4e-29	TOM2B (TOBAMOVIRUS MULTIPLICATION 2B)
Contig14709_at	**(-)				*(-)		UniRef90_Q0JLR3	5e-37	Os01g0579800 protein (Fragment) n=2 Tax=Oryza sativa Japonica Group RepID=Q0JLR3_ORYSJ	LOC_Os01g39780.1	3e-38	protein expressed protein	AT1G55160.1	5e-25	unknown protein
Contig14763_at	*(+)				*(+)	*(-)	UniRef90_A2YHR7	1e-119	Putative uncharacterized protein n=2 Tax=Oryza sativa RepID=A2YHR7_ORYSI	LOC_Os07g03240.1	1e-121	protein RNA recognition motif containing protein, putative, expressed	AT4G14300.1	1e-32	heterogeneous nuclear ribonucleoprotein, putative / hnRNP, putative
Contig14791_at			**(+)		*(+)		UniRef90_Q7XC58	0	Hexose carrier protein HEX6, putative, expressed (Os10g0561300 protein) n=5 Tax=Oryza sativa RepID=Q7XC58_ORYSJ	LOC_Os10g41190.2	0	protein transporter family protein, putative, expressed	AT5G61520.2	1e-122	hexose transporter, putative
Contig14965_at	**(-)		**(-)		**(-)		UniRef90_Q336R8	3e-90	Mediator complex subunit SOH1, putative, expressed (Os10g0564100 protein) n=7 Tax=Oryza sativa RepID=Q336R8_ORYSJ	LOC_Os10g41450.1	8e-92	protein mediator of RNA polymerase II transcription subunit 31, putative, expressed	AT5G19910.1	2e-69	SOH1 family protein
Contig14991_at	**(-)				***(-)	*(+)	UniRef90_A2Z8B5	1e-102	Putative uncharacterized protein n=1 Tax=Oryza sativa Indica Group RepID=A2Z8B5_ORYSI	LOC_Os10g32880.1	1e-103	protein WD domain, G-beta repeat domain containing protein, expressed	AT2G33340.2	1e-81	nucleotide binding / ubiquitin-protein ligase
Contig15076_at	**(-)		**(-)		***(-)		UniRef90_Q03967	2e-85	Group 3 late embryogenesis abundant protein (Fragment) n=1 Tax=Triticum aestivum RepID=Q03967_WHEAT	LOC_Os01g16920.1	6e-39	protein embryonic protein DC-8, putative, expressed	AT1G44191.1	2e-17	Encodes a ECA1 gametogenesis related family protein
Contig15078_at			**(-)			**(+)	UniRef90_Q0D6X9	2e-63	Os07g0420700 protein n=1 Tax=Oryza sativa Japonica Group RepID=Q0D6X9_ORYSJ	LOC_Os07g23880.1	6e-65	protein glycosyl hydrolase, family 31, putative, expressed	AT3G23640.2	3e-46	HGL1 (heteroglycan glucosidase 1); hydrolase, hydrolyzing O-glycosyl compounds
Contig15452_at	*(-)		*(-)		*(-)		UniRef90_Q5N7A7	2e-22	Putative uncharacterized protein P0529H11.3 (Os01g0850100 protein) (Putative uncharacterized protein P0414E03.14) n=2 Tax=Oryza sativa Japonica Group RepID=Q5N7	LOC_Os01g63060.1	7e-24	protein phosphatidic acid phosphatase-related, putative, expressed
Contig15470_at	*(+)				*(+)	***(-)	UniRef90_Q4LB18	1e-136	Cytosine-specific methyltransferase (Fragment) n=1 Tax=Hordeum vulgare RepID=Q4LB18_HORVU	LOC_Os10g01570.1	1e-108	protein C-5 cytosine-specific DNA methylase, putative, expressed	AT1G69770.1	2e-68	CMT3 (chromomethylase 3); DNA (cytosine-5-)-methyltransferase
Contig15475_at	***(+)				**(+)		UniRef90_Q5Z7I6	1e-142	Putative CPRD2 n=1 Tax=Oryza sativa Japonica Group RepID=Q5Z7I6_ORYSJ	LOC_Os06g35550.1	1e-144	protein retrotransposon protein, putative, Ty1-copia subclass, expressed	AT1G30760.1	8e-95	FAD-binding domain-containing protein
Contig15575_at	*(+)		*(+)		*(+)		UniRef90_P48578	1e-172	Serine/threonine-protein phosphatase PP2A-3 catalytic subunit n=8 Tax=Spermatophyta RepID=PP2A3_ARATH	LOC_Os03g59060.2	0	protein OsPP2Ac-2 - Phosphatase 2A isoform 2 belonging to family 2, expressed	AT3G58500.1	1e-174	PP2A-3 (PROTEIN PHOSPHATASE 2A-3); protein serine/threonine phosphatase
Contig15674_at	***(+)		*(+)		***(+)	**(-)	UniRef90_A2X3H9	9e-40	Putative uncharacterized protein n=3 Tax=Oryza sativa RepID=A2X3H9_ORYSI	LOC_Os02g18370.1	6e-41	protein transposon protein, putative, unclassified, expressed
Contig15682_at	**(-)	*(-)		*(-)	***(-)	**(+)	UniRef90_A2WPZ2	5e-28	Putative uncharacterized protein n=2 Tax=Oryza sativa RepID=A2WPZ2_ORYSI	LOC_Os12g29370.1	3e-16	protein ZmEBE-1 protein, putative
Contig15688_at	**(-)		***(-)		**(-)	*(+)	UniRef90_A2X3H9	2e-79	Putative uncharacterized protein n=3 Tax=Oryza sativa RepID=A2X3H9_ORYSI	LOC_Os02g18370.1	2e-80	protein transposon protein, putative, unclassified, expressed	AT5G48790.1	5e-20	unknown protein
Contig1570_s_at					**(+)		UniRef90_P08772	5e-77	Acidic protein n=3 Tax=Hordeum vulgare RepID=THN3_HORVU	LOC_Os06g32240.1	9e-30	protein THION9 - Plant thionin family protein precursor, expressed	AT1G66100.1	8e-15	thionin, putative
Contig15767_at	*(-)				**(-)	*(+)	UniRef90_Q7XQ86	2e-53	OSJNBa0011J08.3 protein (Os04g0577800 protein) n=3 Tax=Oryza sativa RepID=Q7XQ86_ORYSJ	LOC_Os04g48840.1	2e-57	protein expressed protein	AT1G33265.1	1e-31	unknown protein
Contig15794_at				*(-)			UniRef90_Q2QLQ4	3e-70	Erg28 like protein, expressed (Os12g0633200 protein) n=1 Tax=Oryza sativa Japonica Group RepID=Q2QLQ4_ORYSJ	LOC_Os12g43670.1	9e-72	protein ergosterol biosynthetic protein 28, putative, expressed	AT1G10030.1	1e-60	ERG28 (Arabidopsis homolog of yeast ergosterol28)
Contig159_at	* (+)		* (+)		*** (+)	**(-)	UniRef90_Q4SKJ3	3e-52	Chromosome undetermined SCAF14565, whole genome shotgun sequence n=2 Tax=Tetraodontidae RepID=Q4SKJ3_TETNG	LOC_Os10g39410.1	3e-53	protein Core histone H2A/H2B/H3/H4 domain containing protein, putative, expressed	AT5G59970.1	2e-53	histone H4
Contig16036_at	**(-)				**(-)	*(+)
Contig16075_at				*(-)		**(+)	UniRef90_O24210	1e-135	Pantoate--beta-alanine ligase n=3 Tax=Oryza sativa RepID=PANC_ORYSJ	LOC_Os03g63490.1	1e-136	protein pantoate--beta-alanine ligase, putative, expressed	AT5G48840.1	1e-105	PANC (ARABIDOPSIS HOMOLOG OF BACTERIAL PANC); pantoate-beta-alanine ligase/ protein homodimerization
Contig16182_at	***(+)		**(+)		***(+)	*(-)	UniRef90_Q655Y8	2e-44	Putative vacuolar sorting receptor protein (Os06g0664300 protein) n=1 Tax=Oryza sativa Japonica Group RepID=Q655Y8_ORYSJ	LOC_Os06g45380.2	6e-46	protein vacuolar-sorting receptor precursor, putative, expressed	AT1G30900.1	7e-28	vacuolar sorting receptor, putative
Contig16274_at	*(+)		***(+)		**(+)		UniRef90_Q75HA3	2e-40	Expressed protein (Os03g0666700 protein) n=1 Tax=Oryza sativa Japonica Group RepID=Q75HA3_ORYSJ	LOC_Os03g46410.1	7e-42	protein transmembrane protein 56, putative, expressed	AT1G31300.2	1e-31	FUNCTIONS IN: molecular_function unknown; INVOLVED IN: biological_process unknown; LOCATED IN: integral to membrane; EXPRESSED
Contig16402_at			**(+)		*(+)		UniRef90_Q6L583	1e-31	Putative uncharacterized protein OJ1393_A07.16 (Putative uncharacterized protein) (Os05g0369300 protein) n=1 Tax=Oryza sativa Japonica Group RepID=Q6L583_ORYSJ	LOC_Os05g30640.1	3e-33	protein leucine zipper protein-like, putative, expressed	AT1G07725.1	8e-17	ATEXO70H6 (exocyst subunit EXO70 family protein H6); protein binding
Contig16403_at	*(-)	*(-)			*(-)		UniRef90_Q653U8	1e-159	Putative 3-hydroxyisobutyrate dehydrogenase, mitochondrial n=1 Tax=Oryza sativa Japonica Group RepID=Q653U8_ORYSJ	LOC_Os06g46372.1	1e-161	protein dehydrogenase, putative, expressed	AT4G20930.1	1e-121	3-hydroxyisobutyrate dehydrogenase, putative
Contig16410_at	*(-)		*(-)		**(-)		UniRef90_A2YC20	7e-75	Putative uncharacterized protein n=2 Tax=Oryza sativa RepID=A2YC20_ORYSI	LOC_Os06g19650.1	2e-76	protein expressed protein	AT5G17070.1	1e-29	unknown protein
Contig1646_s_at	*(+)				*(+)	**(-)	UniRef90_Q6RUJ1	0	Glutamine synthetase n=2 Tax=Triticum aestivum RepID=Q6RUJ1_WHEAT	LOC_Os03g12290.1	0	protein glutamine synthetase, catalytic domain containing protein, expressed	AT5G37600.1	0	ATGSR1; copper ion binding / glutamate-ammonia ligase
Contig16494_s_at	*(+)				**(+)	*(-)	UniRef90_Q8LR39	1e-61	Putative uncharacterized protein P0512C01.48 (Os01g0763600 protein) n=1 Tax=Oryza sativa Japonica Group RepID=Q8LR39_ORYSJ	LOC_Os01g55780.1	4e-63	protein glycerophosphoryl diester phosphodiesterase family protein, putative, expressed	AT1G74210.1	4e-48	glycerophosphoryl diester phosphodiesterase family protein
Contig16560_at	*(-)		*(-)		*(-)		UniRef90_Q6K687	6e-43	Zinc finger (CCCH-type) protein-like (Os02g0793000 protein) n=3 Tax=Oryza sativa RepID=Q6K687_ORYSJ	LOC_Os02g55000.1	2e-44	protein zinc finger CCCH-type with G patch domain-containing protein, putative, expressed	AT2G24830.1	2e-17	zinc finger (CCCH-type) family protein / D111/G-patch domain-containing protein
Contig16574_at	**(+)			*(+)	*(+)	***(-)	UniRef90_Q01HW4	2e-17	B0616E02-H0507E05.8 protein n=2 Tax=Oryza sativa RepID=Q01HW4_ORYSA	LOC_Os04g01600.2	5e-19	protein erythronate-4-phosphate dehydrogenase domain containing protein, expressed	AT2G45630.2	1e-15	oxidoreductase family protein
Contig16577_at	*(-)				*(-)		UniRef90_Q0JQR9	4e-60	Os01g0143100 protein n=3 Tax=Oryza sativa RepID=Q0JQR9_ORYSJ	LOC_Os01g04990.1	1e-61	protein mitochondrial carrier protein, putative, expressed	AT3G53940.1	1e-44	mitochondrial substrate carrier family protein
Contig16604_at					*(+)		UniRef90_Q9SM38	3e-31	Putative glycine and proline-rich protein n=1 Tax=Sporobolus stapfianus RepID=Q9SM38_SPOST	LOC_Os05g02780.4	3e-32	protein glycine-rich protein A3, putative, expressed	AT5G45350.2	3e-32	proline-rich family protein
Contig16629_s_at					**(-)		UniRef90_A2YPJ6	4e-69	Putative uncharacterized protein n=3 Tax=Oryza sativa RepID=A2YPJ6_ORYSI	LOC_Os07g46500.2	1e-70	protein ankyrin repeat domain containing protein, putative, expressed	AT5G12320.1	3e-42	ankyrin repeat family protein
Contig16667_at			*(-)		*(-)		UniRef90_A2WWM1	1e-26	Putative uncharacterized protein n=2 Tax=Oryza sativa RepID=A2WWM1_ORYSI	LOC_Os01g61430.1	3e-64	protein HIT zinc finger domain containing protein, expressed	AT4G28820.2	7e-21	zinc finger (HIT type) family protein
Contig16714_at	*(-)				**(-)	*(+)	UniRef90_A3A1S2	4e-26	Putative uncharacterized protein n=2 Tax=Oryza sativa RepID=A3A1S2_ORYSJ	LOC_Os01g73110.1	9e-35	protein expressed protein	AT5G45310.1	9e-15	unknown protein
Contig16716_at	**(+)		**(+)		***(+)		UniRef90_A2ZHJ5	1e-25	Putative uncharacterized protein n=4 Tax=Oryza sativa RepID=A2ZHJ5_ORYSI	LOC_Os12g02800.2	4e-27	protein CRP11 - Cysteine-rich family protein precursor, expressed	AT5G01015.1	7e-14	unknown protein
Contig1672_at						*(+)	UniRef90_Q84UX4	0	Alanine aminotransferase n=3 Tax=Oryza sativa RepID=Q84UX4_ORYSI	LOC_Os07g01760.1	0	protein aminotransferase, classes I and II, domain containing protein, expressed	AT1G70580.4	0	AOAT2 (ALANINE-2-OXOGLUTARATE AMINOTRANSFERASE 2); L-alanine:2-oxoglutarate aminotransferase/ glycine:2-oxoglutarate aminotrans
Contig16758_at		*(-)					UniRef90_Q5Z5T3	1e-100	Putative L-ascorbate oxidase n=1 Tax=Oryza sativa Japonica Group RepID=Q5Z5T3_ORYSJ	LOC_Os06g37150.1	1e-101	protein L-ascorbate oxidase precursor, putative, expressed	AT5G21100.1	3e-69	L-ascorbate oxidase, putative
Contig16760_at				*(-)		*(+)	UniRef90_Q01MU1	3e-21	OSIGBa0131J24.2 protein n=2 Tax=Oryza sativa RepID=Q01MU1_ORYSA	LOC_Os04g03990.1	1e-22	protein 3-5 exonuclease domain-containing protein, putative, expressed	AT4G13870.2	2e-15	WRNEXO (WERNER SYNDROME-LIKE EXONUCLEASE); 3'-5' exonuclease/ nucleic acid binding / protein binding
Contig1679_s_at	**(+)				**(+)	*(-)	UniRef90_P32024	5e-95	23 kDa jasmonate-induced protein n=1 Tax=Hordeum vulgare RepID=JI23_HORVU	LOC_Os04g24478.1	2e-30	protein jasmonate-induced protein, putative, expressed
Contig16910_at			*(+)				UniRef90_Q8L685	3e-16	Pherophorin-dz1 protein n=1 Tax=Volvox carteri f. nagariensis RepID=Q8L685_VOLCA	LOC_Os04g05980.1	4e-16	protein transposon protein, putative, CACTA, En/Spm sub-class	AT4G13340.1	6e-15	leucine-rich repeat family protein / extensin family protein
Contig17043_at	**(+)		*(+)	*(+)	***(+)	**(-)
Contig17069_at	**(-)		*(-)		**(-)	*(+)	UniRef90_A2XPA1	4e-37	Putative uncharacterized protein n=2 Tax=Oryza sativa RepID=A2XPA1_ORYSI	LOC_Os03g64060.1	1e-38	protein expressed protein	AT1G65000.1	1e-32	unknown protein
Contig17093_at	**(+)		*(+)		**(+)	*(-)	UniRef90_Q0J5V8	1e-107	Os08g0398300 protein n=1 Tax=Oryza sativa Japonica Group RepID=Q0J5V8_ORYSJ	LOC_Os08g30770.1	1e-108	protein ABC transporter, ATP-binding protein, putative, expressed	AT3G47780.1	1e-94	ATATH6; ATPase, coupled to transmembrane movement of substances / transporter
Contig17136_at	**(+)		*(+)		**(+)		UniRef90_Q8GU87-2	7e-56	Isoform 2 of Q8GU87 n=1 Tax=Oryza sativa Japonica Group RepID=Q8GU87-2	LOC_Os01g08260.2	2e-57	protein pleiotropic drug resistance protein 4, putative, expressed	AT2G26910.1	3e-41	PDR4 (PLEIOTROPIC DRUG RESISTANCE 4); ATPase, coupled to transmembrane movement of substances
Contig17153_at	***(-)		**(-)		***(-)	*(+)	UniRef90_Q69EY5	1e-96	GDP dissociation inhibitor protein n=2 Tax=BEP clade RepID=Q69EY5_HORVU	LOC_Os07g16970.1	2e-94	protein rab GDP dissociation inhibitor alpha, putative, expressed	AT5G09550.1	6e-78	RAB GDP-dissociation inhibitor
Contig1721_at	**(+)			*(+)	*(+)	***(-)	UniRef90_P12952	3e-74	Dehydrin DHN2 n=5 Tax=Hordeum vulgare RepID=DHN2_HORVU	LOC_Os11g26790.1	2e-38	protein dehydrin, putative, expressed	AT5G66400.1	7e-22	RAB18 (RESPONSIVE TO ABA 18)
Contig1728_at	*(+)		**(+)		**(+)		UniRef90_O23983	1e-141	Ascorbate peroxidase n=5 Tax=Poaceae RepID=O23983_HORVU	LOC_Os03g17690.1	1e-134	protein OsAPx1 - Cytosolic Ascorbate Peroxidase encoding gene 1-8, expressed	AT1G07890.8	1e-115	APX1 (ascorbate peroxidase 1); L-ascorbate peroxidase
Contig17303_at					**(-)	*(+)	UniRef90_Q6Z748	8e-68	RING zinc finger protein-like n=2 Tax=Oryza sativa Japonica Group RepID=Q6Z748_ORYSJ	LOC_Os02g50290.1	7e-69	protein RING zinc finger protein, putative, expressed	AT1G68070.1	1e-48	zinc finger (C3HC4-type RING finger) family protein
Contig17346_at						*(+)	UniRef90_Q6YUR7	6e-63	SAM-dependent methyltransferase-like protein (Os02g0121200 protein) n=1 Tax=Oryza sativa Japonica Group RepID=Q6YUR7_ORYSJ	LOC_Os02g02880.1	2e-64	protein expressed protein	AT2G21070.1	2e-28	FIO1 (FIONA1); methyltransferase
Contig1737_at						*(-)	UniRef90_Q42846	0	Lipoxygenase n=1 Tax=Hordeum vulgare RepID=Q42846_HORVU	LOC_Os03g49380.1	0	protein lipoxygenase, putative, expressed	AT1G55020.1	0	LOX1; lipoxygenase
Contig17371_at						*(+)	UniRef90_A3AV03	1e-110	Putative uncharacterized protein n=1 Tax=Oryza sativa Japonica Group RepID=A3AV03_ORYSJ	LOC_Os04g40840.1	1e-112	protein elongator complex protein 3, putative, expressed	AT5G50320.1	1e-106	ELO3 (ELONGATA 3); histone acetyltransferase
Contig17393_at	***(-)		**(-)		***(-)	*(+)	UniRef90_Q5VS03	6e-14	Selenium-binding protein-like n=1 Tax=Oryza sativa Japonica Group RepID=Q5VS03_ORYSJ	LOC_Os06g02100.1	2e-15	protein OsFBX181 - F-box domain containing protein, expressed
Contig17421_at						*(+)	UniRef90_Q6Z7T4	4e-66	Putative AAA family ATPase (Os02g0740300 protein) n=2 Tax=Oryza sativa Japonica Group RepID=Q6Z7T4_ORYSJ	LOC_Os02g50680.1	1e-67	protein AAA-type ATPase family protein, putative, expressed	AT4G04180.1	4e-43	AAA-type ATPase family protein
Contig17572_at						*(-)	UniRef90_A3BJ74	5e-15	Putative uncharacterized protein n=3 Tax=Oryza sativa RepID=A3BJ74_ORYSJ	LOC_Os07g25670.1	8e-17	protein hypothetical protein	AT4G18670.1	2e-11	protein binding / structural constituent of cell wall
Contig17643_at	*(+)				*(+)
Contig17762_s_at		*(-)					UniRef90_Q0DJ66	1e-129	Os05g0323100 protein (Putative uncharacterized protein) n=2 Tax=Oryza sativa RepID=Q0DJ66_ORYSJ	LOC_Os05g25780.1	1e-130	protein rhodanese-like domain containing protein, putative, expressed	AT2G40760.1	1e-104	rhodanese-like domain-containing protein
Contig17763_at					*(-)		UniRef90_Q0DJ66	1e-129	Os05g0323100 protein (Putative uncharacterized protein) n=2 Tax=Oryza sativa RepID=Q0DJ66_ORYSJ	LOC_Os05g25780.1	1e-130	protein rhodanese-like domain containing protein, putative, expressed	AT2G40760.1	1e-104	rhodanese-like domain-containing protein
Contig1781_s_at	*(+)				*(+)	**(-)	UniRef90_P27806	1e-106	Histone H1 n=5 Tax=Triticum aestivum RepID=H1_WHEAT	LOC_Os03g58470.1	4e-58	protein retrotransposon protein, putative, Ty3-gypsy subclass, expressed	AT2G30620.1	4e-42	histone H1.2
Contig17820_at	*(-)	*(-)	*(-)		*(-)		UniRef90_A2YBB2	2e-85	Putative uncharacterized protein n=2 Tax=Oryza sativa RepID=A2YBB2_ORYSI	LOC_Os06g14060.2	4e-87	protein MBTB10 - Bric-a-Brac, Tramtrack, Broad Complex BTB domain with Meprin and TRAF Homology MATH domain, expressed	AT3G06190.1	4e-51	BPM2 (BTB-POZ AND MATH DOMAIN 2); protein binding
Contig1785_at	**(-)		*(-)		***(-)		UniRef90_Q942F8	2e-41	Zinc finger A20 and AN1 domain-containing stress-associated protein 2 n=2 Tax=Oryza sativa RepID=SAP2_ORYSJ	LOC_Os01g52030.1	5e-43	protein zinc finger A20 and AN1 domain-containing stress-associated protein, putative, expressed	AT1G12440.2	5e-29	zinc finger (AN1-like) family protein
Contig17971_at		**(-)	*(-)				UniRef90_Q69UA4	3e-84	Putative mitotic arrest defective protein 2B n=1 Tax=Oryza sativa Japonica Group RepID=Q69UA4_ORYSJ				AT1G16590.1	1e-58	REV7; DNA binding
Contig17982_s_at					*(+)		UniRef90_Q5Z7J2	3e-54	Putative bacterial-induced peroxidase (Os06g0547400 protein) (Class III peroxidase 86) n=1 Tax=Oryza sativa Japonica Group RepID=Q5Z7J2_ORYSJ	LOC_Os06g35520.1	8e-56	protein peroxidase precursor, putative, expressed	AT5G05340.1	1e-39	peroxidase, putative
Contig17982_x_at					*(+)		UniRef90_Q5Z7J2	3e-54	Putative bacterial-induced peroxidase (Os06g0547400 protein) (Class III peroxidase 86) n=1 Tax=Oryza sativa Japonica Group RepID=Q5Z7J2_ORYSJ	LOC_Os06g35520.1	8e-56	protein peroxidase precursor, putative, expressed	AT5G05340.1	1e-39	peroxidase, putative
Contig17984_at					*(-)	*(+)	UniRef90_Q01IX8	6e-23	OSIGBa0106G07.6 protein n=3 Tax=Oryza sativa RepID=Q01IX8_ORYSA	LOC_Os04g39960.1	5e-25	protein hypothetical protein
Contig18027_at	*(-)		**(-)		*(-)		UniRef90_Q01KE4	4e-75	DNA ligase n=1 Tax=Oryza sativa RepID=Q01KE4_ORYSA	LOC_Os04g51700.1	1e-76	protein DNA ligase I, ATP-dependent family protein, expressed	AT1G11390.1	3e-22	ABC1 family protein
Contig181_s_at	* (+)				** (+)		UniRef90_A3BHW2	1e-99	Putative uncharacterized protein n=1 Tax=Oryza sativa Japonica Group RepID=A3BHW2_ORYSJ	LOC_Os07g12170.1	1e-101	protein ADP-ribosylation factor, putative, expressed	AT2G47170.1	1e-101	ARF1A1C; GTP binding / phospholipase activator/ protein binding
Contig18150_at	*(-)	*(-)	*(-)
Contig1830_at	*(-)		*(-)		**(-)		UniRef90_P04568	1e-43	Em protein n=15 Tax=Triticeae RepID=EM1_WHEAT	LOC_Os05g28210.1	1e-40	protein small hydrophilic plant seed protein, putative, expressed	AT2G40170.1	3e-34	GEA6 (LATE EMBRYOGENESIS ABUNDANT 6)
Contig1830_s_at	**(-)		*(-)		**(-)		UniRef90_P04568	1e-43	Em protein n=15 Tax=Triticeae RepID=EM1_WHEAT	LOC_Os05g28210.1	1e-40	protein small hydrophilic plant seed protein, putative, expressed	AT2G40170.1	3e-34	GEA6 (LATE EMBRYOGENESIS ABUNDANT 6)
Contig18319_at	*(-)				**(-)		UniRef90_A2YPW1	1e-82	Putative uncharacterized protein n=1 Tax=Oryza sativa Indica Group RepID=A2YPW1_ORYSI	LOC_Os07g47840.1	4e-70	protein expressed protein	AT1G02700.1	8e-21	unknown protein
Contig1834_at	**(-)		**(-)		***(-)		UniRef90_P22701	5e-45	Em protein CS41 n=4 Tax=Pooideae RepID=EM2_WHEAT	LOC_Os05g28210.1	2e-40	protein small hydrophilic plant seed protein, putative, expressed	AT2G40170.1	2e-33	GEA6 (LATE EMBRYOGENESIS ABUNDANT 6)
Contig18370_at			*(-)		**(-)		UniRef90_A2WZ77	2e-61	Putative uncharacterized protein n=2 Tax=Oryza sativa RepID=A2WZ77_ORYSI	LOC_Os01g72520.1	1e-62	protein phosphoesterase family protein, putative, expressed	AT2G26870.1	7e-40	phosphoesterase family protein
Contig18378_at	**(-)		*(-)		**(-)	*(+)
Contig1838_at	**(-)		*(-)		**(-)		UniRef90_Q02400	5e-71	Late embryogenesis abundant protein B19.3 n=1 Tax=Hordeum vulgare RepID=LE193_HORVU	LOC_Os05g28210.1	1e-34	protein small hydrophilic plant seed protein, putative, expressed	AT3G51810.1	1e-53	EM1 (LATE EMBRYOGENESIS ABUNDANT 1)
Contig1839_at	**(-)				*(-)		UniRef90_Q05191	3e-83	Late embryogenesis abundant protein B19.4 n=2 Tax=Pooideae RepID=LE194_HORVU	LOC_Os05g28210.1	1e-27	protein small hydrophilic plant seed protein, putative, expressed	AT3G51810.1	1e-67	EM1 (LATE EMBRYOGENESIS ABUNDANT 1)
Contig18399_at					*(+)	*(-)
Contig18451_at	*(-)				**(-)
Contig18474_at	*(-)	*(-)	**(-)				UniRef90_A2YXA3	2e-43	Putative uncharacterized protein n=2 Tax=Oryza sativa RepID=A2YXA3_ORYSI	LOC_Os09g32690.3	1e-33	protein zinc finger, C3HC4 type domain containing protein, expressed	AT5G48655.3	8e-20	zinc finger (C3HC4-type RING finger) family protein
Contig1852_at	*(+)					**(-)	UniRef90_O49866	0	Peroxidase n=2 Tax=Triticeae RepID=O49866_HORVU	LOC_Os04g59150.1	1e-116	protein peroxidase precursor, putative, expressed	AT1G71695.1	4e-77	peroxidase 12 (PER12) (P12) (PRXR6)
Contig18525_at	***(+)		*(+)		*(+)	*(-)	UniRef90_Q7XPI8	1e-176	OSJNBb0004A17.1 protein n=5 Tax=Oryza sativa RepID=Q7XPI8_ORYSA	LOC_Os04g57560.1	1e-177	protein amine oxidase, flavin-containing, domain containing protein, expressed	AT1G65840.1	1e-115	ATPAO4 (ARABIDOPSIS THALIANA POLYAMINE OXIDASE 4); amine oxidase/ polyamine oxidase
Contig1859_at	**(+)		*(+)		**(+)	**(-)	UniRef90_Q5I3E8	1e-176	Peroxidase 10 (Fragment) n=1 Tax=Triticum monococcum RepID=Q5I3E8_TRIMO	LOC_Os04g59150.1	1e-115	protein peroxidase precursor, putative, expressed	AT1G71695.1	6e-78	peroxidase 12 (PER12) (P12) (PRXR6)
Contig18594_at	**(-)		*(-)		**(-)	*(+)	UniRef90_Q69U02	1e-139	Putative cinnamoyl-CoA reductase (Os06g0623600 protein) n=3 Tax=Oryza sativa RepID=Q69U02_ORYSJ	LOC_Os06g41840.1	1e-141	protein reductase, putative, expressed	AT2G33600.1	1e-99	cinnamoyl-CoA reductase family
Contig18605_at		*(-)					UniRef90_Q0J7M1	9e-71	Os08g0178700 protein n=3 Tax=Oryza sativa Japonica Group RepID=Q0J7M1_ORYSJ	LOC_Os08g08110.1	3e-72	protein diacylglycerol kinase, putative, expressed	AT2G20900.2	4e-55	diacylglycerol kinase, putative
Contig18615_at					*(-)		UniRef90_Q7XTL8	4e-62	OSJNBa0070M12.8 protein n=1 Tax=Oryza sativa Japonica Group RepID=Q7XTL8_ORYSJ	LOC_Os04g58990.1	1e-63	protein CAMK_CAMK_like_ULKh_APGy.3 - CAMK includes calcium/calmodulin depedent protein kinases, expressed	AT1G49180.1	1e-43	protein kinase family protein
Contig1862_at	*(+)				**(+)	*(-)	UniRef90_A2Y043	1e-156	Putative uncharacterized protein n=3 Tax=Oryza sativa RepID=A2Y043_ORYSI	LOC_Os05g04380.1	1e-157	protein peroxidase precursor, putative, expressed	AT4G33420.1	6e-52	peroxidase, putative
Contig18777_at	*(-)		*(-)				UniRef90_A2Z9Z4	1e-160	Putative uncharacterized protein n=2 Tax=Oryza sativa RepID=A2Z9Z4_ORYSI	LOC_Os10g40110.1	1e-162	protein GTP binding protein, putative, expressed	AT2G16640.1	1e-120	TOC132 (MULTIMERIC TRANSLOCON COMPLEX IN THE OUTER ENVELOPE MEMBRANE 132); transmembrane receptor
Contig18779_at	*(-)		*(-)				UniRef90_A2YYR3	1e-12	Putative uncharacterized protein n=3 Tax=Oryza sativa RepID=A2YYR3_ORYSI	LOC_Os09g04990.1	2e-13	protein cytoskeletal protein, putative, expressed
Contig18841_at		**(+)					UniRef90_Q5QMA9	1e-126	Amino acid transporter-like protein n=1 Tax=Oryza sativa Japonica Group RepID=Q5QMA9_ORYSJ	LOC_Os01g61044.2	1e-128	protein transmembrane amino acid transporter protein, putative, expressed	AT3G56200.1	3e-74	amino acid transporter family protein
Contig18852_at	**(+)					*(-)	UniRef90_Q9M420	2e-21	Putative B' regulatory subunit of PP2A (Fragment) n=1 Tax=Oryza sativa RepID=Q9M420_ORYSA	LOC_Os05g48150.1	8e-23	protein transposon protein, putative, unclassified, expressed	AT5G25510.1	4e-16	serine/threonine protein phosphatase 2A (PP2A) regulatory subunit B', putative
Contig18990_at					*(+)	*(-)	UniRef90_A2X1Q6	6e-87	Putative uncharacterized protein n=2 Tax=Oryza sativa RepID=A2X1Q6_ORYSI	LOC_Os02g09200.1	3e-87	protein cytochrome P450 71D10, putative, expressed	AT3G26210.1	1e-55	CYP71B23; electron carrier/ heme binding / iron ion binding / monooxygenase/ oxygen binding
Contig19050_at			*(-)		*(-)		UniRef90_A7PR17	9e-18	Chromosome chr6 scaffold_25, whole genome shotgun sequence n=1 Tax=Vitis vinifera RepID=A7PR17_VITVI	LOC_Os01g72570.2	1e-23	protein expressed protein	AT5G19380.2	2e-16	unknown protein
Contig19285_at						*(-)	UniRef90_A2YDW9	3e-13	Putative uncharacterized protein n=2 Tax=Oryza sativa RepID=A2YDW9_ORYSI	LOC_Os06g35490.1	1e-13	protein peroxidase precursor, putative
Contig19324_at	*(-)				**(-)		UniRef90_Q10S70	1e-124	Expansin-like A1 n=4 Tax=Oryza sativa RepID=EXLA1_ORYSJ	LOC_Os03g04020.1	1e-126	protein expansin precursor, putative, expressed	AT4G38400.1	2e-82	ATEXLA2 (ARABIDOPSIS THALIANA EXPANSIN-LIKE A2)
Contig19364_at	*(-)				**(-)		UniRef90_A2YG71	0	Putative uncharacterized protein n=2 Tax=Oryza sativa RepID=A2YG71_ORYSI	LOC_Os06g46450.1	0	protein polyprenyl synthetase, putative, expressed	AT2G34630.2	1e-142	geranyl diphosphate synthase, putative / GPPS, putative / dimethylallyltransferase, putative / prenyl transferase, putative
Contig19446_at	*(+)				**(+)	*(-)	UniRef90_Q941W9	1e-63	Putative family II lipase EXL1 (Putative uncharacterized protein) (Os01g0827700 protein) n=2 Tax=Oryza sativa RepID=Q941W9_ORYSJ	LOC_Os01g61200.1	5e-65	protein GDSL-like lipase/acylhydrolase, putative, expressed	AT2G24560.1	5e-34	carboxylesterase/ hydrolase, acting on ester bonds
Contig19453_at	*(+)		**(+)		*(+)		UniRef90_A2X9G3	4e-50	Putative uncharacterized protein n=3 Tax=Oryza sativa RepID=A2X9G3_ORYSI	LOC_Os02g50730.1	1e-51	protein metalloendoproteinase 1 precursor, putative, expressed	AT1G24140.1	1e-37	matrixin family protein
Contig19500_at	***(-)		*(-)		***(-)	*(+)
Contig19644_at		*(+)		*(+)		*(-)	UniRef90_O49866	2e-23	Peroxidase n=2 Tax=Triticeae RepID=O49866_HORVU	LOC_Os04g59150.1	2e-18	protein peroxidase precursor, putative, expressed	AT1G71695.1	2e-15	peroxidase 12 (PER12) (P12) (PRXR6)
Contig19809_at	**(-)				**(-)	***(+)	UniRef90_A2XK56	1e-171	Putative uncharacterized protein n=2 Tax=Oryza sativa RepID=A2XK56_ORYSI	LOC_Os03g44810.2	1e-173	protein expressed protein	AT2G38920.1	1e-110	SPX (SYG1/Pho81/XPR1) domain-containing protein / zinc finger (C3HC4-type RING finger) protein-related
Contig19982_at			*(-)				UniRef90_Q6AU10	7e-50	Putative ribosomal protein L6 (Os03g0725000 protein) (Mitochondrial 60S ribosomal protein L6, putative, expressed) n=2 Tax=Oryza sativa Japonica Group RepID=Q6A	LOC_Os03g51510.3	2e-51	protein ribosomal protein L6, putative, expressed	AT2G18400.1	4e-40	ribosomal protein L6 family protein
Contig20014_at	*(-)					*(+)	UniRef90_A2X594	1e-103	Putative uncharacterized protein n=2 Tax=Oryza sativa RepID=A2X594_ORYSI	LOC_Os02g30640.1	1e-104	protein basic salivary proline-rich protein 2 precursor, putative, expressed	AT4G24500.1	3e-15	hydroxyproline-rich glycoprotein family protein
Contig2008_s_at						*(+)	UniRef90_P12810	4e-76	16.9 kDa class I heat shock protein n=21 Tax=Triticeae RepID=HSP11_WHEAT	LOC_Os01g04370.1	5e-68	protein hsp20/alpha crystallin family protein, putative, expressed	AT5G59720.1	3e-56	HSP18.2 (heat shock protein 18.2)
Contig20085_at					**(-)	**(+)	UniRef90_Q7EYM0	6e-43	Zinc finger protein family-like (Os07g0661600 protein) n=1 Tax=Oryza sativa Japonica Group RepID=Q7EYM0_ORYSJ	LOC_Os07g46700.3	2e-44	protein zinc finger, RING-type, putative, expressed	AT5G58787.2	1e-29	zinc finger (C3HC4-type RING finger) family protein
Contig20186_at	*(+)					***(-)	UniRef90_Q5N8I9	3e-23	P69E protein-like n=1 Tax=Oryza sativa Japonica Group RepID=Q5N8I9_ORYSJ	LOC_Os02g10520.1	1e-19	protein OsSub12 - Putative Subtilisin homologue, expressed	AT2G04160.1	5e-16	AIR3; serine-type endopeptidase
Contig2027_x_at	*(-)				*(-)
Contig20322_at	***(-)	*(-)	**(-)		***(-)	**(+)	UniRef90_Q2QM57	4e-80	Protease Do-like 5, chloroplast, putative, expressed n=2 Tax=Oryza sativa RepID=Q2QM57_ORYSJ	LOC_Os12g42210.1	1e-81	protein OsDegp15 - Putative Deg protease homologue, expressed	AT4G18370.1	5e-66	DEG5 (DEGP PROTEASE 5); catalytic/ serine-type endopeptidase/ serine-type peptidase
Contig2043_s_at						**(+)	UniRef90_Q2PCB9	5e-55	Type 1 non specific lipid transfer protein n=3 Tax=Triticum aestivum RepID=Q2PCB9_WHEAT	LOC_Os12g02300.1	2e-42	protein LTPL26 - Protease inhibitor/seed storage/LTP family protein precursor, expressed	AT5G59320.1	5e-22	LTP3 (LIPID TRANSFER PROTEIN 3); lipid binding
Contig20641_at	*(-)		*(-)		**(-)		UniRef90_Q84KJ3	6e-17	UV-damaged DNA binding protein 2 (Os01g0141700 protein) n=4 Tax=Oryza sativa RepID=Q84KJ3_ORYSJ	LOC_Os01g04870.1	2e-18	protein WD domain, G-beta repeat domain containing protein, expressed
Contig20649_at	***(+)			*(+)	*(+)	**(-)
Contig20676_at		**(+)	*(+)				UniRef90_A7PLT3	2e-66	Chromosome chr14 scaffold_21, whole genome shotgun sequence n=1 Tax=Vitis vinifera RepID=A7PLT3_VITVI	LOC_Os08g03420.4	9e-71	protein kelch repeat protein, putative, expressed	AT1G51540.1	2e-62	INVOLVED IN: biological_process unknown; LOCATED IN: Golgi apparatus; EXPRESSED IN: 22 plant structures; EXPRESSED DURING: 13 g
Contig20676_s_at		*(+)	*(+)				UniRef90_A7PLT3	2e-66	Chromosome chr14 scaffold_21, whole genome shotgun sequence n=1 Tax=Vitis vinifera RepID=A7PLT3_VITVI	LOC_Os08g03420.4	9e-71	protein kelch repeat protein, putative, expressed	AT1G51540.1	2e-62	INVOLVED IN: biological_process unknown; LOCATED IN: Golgi apparatus; EXPRESSED IN: 22 plant structures; EXPRESSED DURING: 13 g
Contig2087_s_at	*(+)				*(+)	**(-)	UniRef90_P12940	2e-65	Bowman-Birk type trypsin inhibitor n=1 Tax=Hordeum vulgare RepID=IBB_HORVU	LOC_Os01g03380.1	9e-30	protein BBTI6 - Bowman-Birk type bran trypsin inhibitor precursor, putative, expressed
Contig21003_at	**(+)	*(+)	**(+)		**(+)		UniRef90_Q0D9I1	1e-16	Os06g0714800 protein n=3 Tax=Oryza sativa RepID=Q0D9I1_ORYSJ	LOC_Os06g50080.1	4e-18	protein DUF581 domain containing protein, expressed
Contig21097_at					**(-)		UniRef90_A2YPJ6	4e-69	Putative uncharacterized protein n=3 Tax=Oryza sativa RepID=A2YPJ6_ORYSI	LOC_Os07g46500.2	1e-70	protein ankyrin repeat domain containing protein, putative, expressed	AT5G12320.1	3e-42	ankyrin repeat family protein
Contig21135_at					*(+)	*(-)	UniRef90_Q0DI96	2e-67	Os05g0406200 protein n=2 Tax=Oryza sativa Japonica Group RepID=Q0DI96_ORYSJ	LOC_Os05g33644.1	5e-69	protein inosine-uridine preferring nucleoside hydrolase family protein, putative, expressed	AT5G18890.1	2e-66	inosine-uridine preferring nucleoside hydrolase family protein
Contig21194_s_at	*(-)		*(-)		*(-)		UniRef90_Q0DV08	7e-53	Os03g0157700 protein n=3 Tax=Oryza sativa RepID=Q0DV08_ORYSJ	LOC_Os03g06180.1	6e-57	protein expressed protein	AT2G21720.1	5e-19	unknown protein
Contig21205_at	*(+)				*(+)
Contig21240_at					*(+)		UniRef90_Q5ZC01	1e-146	IFA-binding protein-like (Os01g0775200 protein) n=1 Tax=Oryza sativa Japonica Group RepID=Q5ZC01_ORYSJ	LOC_Os01g56790.1	1e-147	protein expressed protein	AT1G08800.2	7e-52	unknown protein
Contig21247_at	*(+)				*(+)
Contig21312_at			*(-)		*(-)		UniRef90_A3BIN4	1e-16	Putative uncharacterized protein n=1 Tax=Oryza sativa Japonica Group RepID=A3BIN4_ORYSJ	LOC_Os07g18510.1	3e-18	protein OsFBLD5 - F-box, LRR and FBD domain containing protein, expressed
Contig21364_at	**(-)		**(-)		*(-)	*(+)
Contig21373_at	**(-)				**(-)	*(+)	UniRef90_Q6ASY7	8e-67	WD domain, G-beta repeat containing protein n=3 Tax=Oryza sativa Japonica Group RepID=Q6ASY7_ORYSJ	LOC_Os03g26870.2	2e-68	protein WD-40 repeat family protein, putative, expressed	AT1G36070.1	2e-59	WD-40 repeat family protein
Contig21395_at					*(-)		UniRef90_Q7EY67	8e-40	F-box protein family-like protein n=1 Tax=Oryza sativa Japonica Group RepID=Q7EY67_ORYSJ	LOC_Os08g33140.1	3e-41	protein F-box domain containing protein, expressed	AT2G01620.1	3e-20	MEE11 (maternal effect embryo arrest 11)
Contig21432_at						*(+)	UniRef90_Q6YWF5	3e-75	Putative pattern formation protein GNOM n=3 Tax=Oryza sativa RepID=Q6YWF5_ORYSJ	LOC_Os02g22090.1	9e-77	protein pattern formation protein EMB30, putative, expressed	AT1G13980.1	1e-46	GN (GNOM); GTP:GDP antiporter/ protein homodimerization
Contig21671_at	*(-)		*(-)		***(-)		UniRef90_A2WLG5	9e-53	Putative uncharacterized protein n=3 Tax=Oryza sativa RepID=A2WLG5_ORYSI	LOC_Os01g08850.1	3e-54	protein expressed protein	AT5G11010.3	7e-32	pre-mRNA cleavage complex-related
Contig21692_at	*(+)				*(+)	*(-)	UniRef90_A2ZIA6	3e-27	Putative uncharacterized protein n=2 Tax=Oryza sativa RepID=A2ZIA6_ORYSI	LOC_Os12g06260.1	9e-29	protein harpin-induced protein 1 domain containing protein, expressed	AT5G22200.1	2e-10	harpin-induced family protein / HIN1 family protein / harpin-responsive family protein
Contig21836_at	*(-)	**(-)	*(-)		**(-)	**(+)	UniRef90_A2Y901	6e-30	Putative uncharacterized protein n=2 Tax=Oryza sativa RepID=A2Y901_ORYSI	LOC_Os06g04480.1	2e-31	protein expressed protein	AT2G27830.1	3e-17	FUNCTIONS IN: molecular_function unknown; EXPRESSED IN: 22 plant structures; EXPRESSED DURING: 13 growth stages; BEST Arabidops
Contig2185_at		*(+)					UniRef90_Q655S1	0	Cell division protease ftsH homolog 2, chloroplastic n=5 Tax=Poaceae RepID=FTSH2_ORYSJ	LOC_Os06g45820.1	0	protein OsFtsH2 FtsH protease, homologue of AtFtsH2/8, expressed	AT2G30950.1	0	VAR2 (VARIEGATED 2); ATP-dependent peptidase/ ATPase/ metallopeptidase/ zinc ion binding
Contig2189_s_at						***(-)	UniRef90_Q8VYX1	0	Phosphoethanolamine methyltransferase n=1 Tax=Triticum aestivum RepID=Q8VYX1_WHEAT	LOC_Os05g47540.2	0	protein CPuORF26 - conserved peptide uORF-containing transcript, expressed	AT1G48600.1	0	phosphoethanolamine N-methyltransferase 2, putative (NMT2)
Contig22175_at			**(+)		*(+)		UniRef90_Q5VNR1	2e-15	Putative uncharacterized protein B1150E06.18-1 (Os01g0379400 protein) n=1 Tax=Oryza sativa Japonica Group RepID=Q5VNR1_ORYSJ	LOC_Os01g28150.2	8e-17	protein OsFBX6 - F-box domain containing protein, expressed
Contig2243_at		*(+)	*(+)		**(+)
Contig2249_at	***(-)		*(-)		**(-)		UniRef90_Q3MUP2	1e-126	Glutathione-S-transferase n=6 Tax=Triticeae RepID=Q3MUP2_HORVU	LOC_Os03g57200.1	1e-87	protein glutathione S-transferase, putative, expressed	AT1G78380.1	5e-68	ATGSTU19 (GLUTATHIONE S-TRANSFERASE TAU 19); glutathione binding / glutathione transferase
Contig22644_at	**(+)		*(+)		*(+)
Contig22732_at	***(+)		**(+)		***(+)	*(-)	UniRef90_A2ZCS6	5e-93	Putative uncharacterized protein n=1 Tax=Oryza sativa Indica Group RepID=A2ZCS6_ORYSI	LOC_Os11g11790.1	1e-93	protein NBS-LRR type disease resistance protein, putative, expressed
Contig22777_at	*(+)				*(+)		UniRef90_Q8RZF8	3e-57	Lustrin A-like (Os01g0652100 protein) n=2 Tax=Oryza sativa RepID=Q8RZF8_ORYSJ	LOC_Os01g46350.1	1e-58	protein proteins of unknown function domain containing protein, expressed	AT1G29050.1	3e-41	unknown protein
Contig23204_at	*(+)				*(+)	**(-)	UniRef90_A3B3T2	4e-33	Putative uncharacterized protein n=3 Tax=Oryza sativa RepID=A3B3T2_ORYSJ	LOC_Os05g33030.1	1e-34	protein kinesin motor domain containing protein, putative, expressed
Contig23238_at		*(-)					UniRef90_A2XAH6	4e-13	Putative uncharacterized protein n=1 Tax=Oryza sativa Indica Group RepID=A2XAH6_ORYSI	LOC_Os02g55050.2	6e-14	protein OsFBX64 - F-box domain containing protein, expressed
Contig23458_at	**(+)		*(+)		**(+)	*(-)	UniRef90_Q6K3E9	1e-11	F-box family protein-like (Putative uncharacterized protein) (Os02g0813300 protein) n=2 Tax=Oryza sativa RepID=Q6K3E9_ORYSJ	LOC_Os02g56840.1	4e-13	protein OsFBX70 - F-box domain containing protein, expressed	AT2G02360.1	6e-10	AtPP2-B10 (Phloem protein 2-B10); carbohydrate binding
Contig23650_at	*(-)		*(-)		*(-)		UniRef90_Q01KJ4	5e-63	H0404F02.3 protein n=2 Tax=Oryza sativa RepID=Q01KJ4_ORYSA	LOC_Os04g48790.1	1e-64	protein rhoGAP domain containing protein, expressed	AT2G46710.1	1e-21	rac GTPase activating protein, putative
Contig23870_s_at	**(-)				*(-)		UniRef90_Q9ZQV4	1e-155	Nicotianamine synthase-like 5 protein n=1 Tax=Hordeum vulgare RepID=NAS5_HORVU	LOC_Os03g19420.2	1e-112	protein nicotianamine synthase, putative, expressed	AT1G56430.1	7e-69	NAS4 (NICOTIANAMINE SYNTHASE 4); nicotianamine synthase
Contig2401_at	***(+)				**(+)	**(-)
Contig2402_s_at	***(+)				***(+)	**(-)	UniRef90_Q5MB22	0	Cysteine protease n=2 Tax=Triticeae RepID=Q5MB22_WHEAT	LOC_Os02g27030.1	0	protein cysteine proteinase 1 precursor, putative, expressed	AT4G39090.1	1e-144	RD19 (RESPONSIVE TO DEHYDRATION 19); cysteine-type endopeptidase/ cysteine-type peptidase
Contig2405_at	**(-)		*(-)		***(-)		UniRef90_Q03968	1e-60	Late embryogenesis abundant protein, group 3 n=3 Tax=Triticeae RepID=LEA3_WHEAT	LOC_Os05g46480.2	1e-55	protein late embryogenesis abundant protein, group 3, putative, expressed	AT3G15670.1	3e-38	late embryogenesis abundant protein, putative / LEA protein, putative
Contig2427_at	*(+)				*(+)	**(-)	UniRef90_Q9M4D6	1e-130	Putative acid phosphatase n=1 Tax=Hordeum vulgare RepID=Q9M4D6_HORVU	LOC_Os05g10330.1	3e-78	protein HAD superfamily phosphatase, putative	AT4G29260.1	2e-56	acid phosphatase class B family protein
Contig2442_at	*(+)				*(+)	*(-)	UniRef90_Q5EUD5	0	Protein disulfide isomerase n=1 Tax=Zea mays RepID=Q5EUD5_MAIZE	LOC_Os09g27830.1	0	protein OsPDIL2-3 protein disulfide isomerase PDIL2-3, expressed	AT1G04980.1	0	ATPDIL2-2 (PDI-LIKE 2-2); protein disulfide isomerase
Contig24439_at			*(+)				UniRef90_A2X7U8	2e-74	Putative uncharacterized protein n=2 Tax=Oryza sativa RepID=A2X7U8_ORYSI	LOC_Os02g43430.1	7e-77	protein protein kinase domain containing protein, expressed	AT5G47070.1	7e-32	protein kinase, putative
Contig24472_at	***(+)		*(+)		***(+)	*(-)	UniRef90_A2YM66	2e-38	Putative uncharacterized protein n=1 Tax=Oryza sativa Indica Group RepID=A2YM66_ORYSI	LOC_Os07g35060.2	1e-39	protein OsFBX238 - F-box domain containing protein, expressed	AT5G49610.1	7e-12	F-box family protein
Contig24523_at	*(+)		**(+)		*(+)		UniRef90_Q7X7A1	2e-36	OSJNBb0003B01.2 protein (OSJNBb0034I13.22 protein) n=2 Tax=Oryza sativa RepID=Q7X7A1_ORYSA	LOC_Os04g54570.1	8e-38	protein transferase family protein, putative
Contig24555_at	*(-)				**(-)		UniRef90_Q84ZA1	1e-17	AP2-domain DNA-binding protein-like (Os08g0565200 protein) (Ap22) n=3 Tax=Oryza sativa RepID=Q84ZA1_ORYSJ	LOC_Os08g45110.1	5e-19	protein AP2 domain containing protein, expressed
Contig24635_at	**(-)				**(-)		UniRef90_Q5ZEJ4	2e-53	Putative uncharacterized protein P0009G03.21 (Os01g0151600 protein) n=1 Tax=Oryza sativa Japonica Group RepID=Q5ZEJ4_ORYSJ	LOC_Os01g05830.1	5e-55	protein expressed protein	AT5G59960.1	8e-40	unknown protein
Contig24666_at	*(-)				*(-)
Contig24849_at						*(-)
Contig2488_s_at		*(+)	**(+)		*(+)		UniRef90_A2Z9J7	1e-80	Putative uncharacterized protein n=3 Tax=Oryza sativa RepID=A2Z9J7_ORYSI	LOC_Os10g38160.1	8e-81	protein glutathione S-transferase, putative, expressed	AT1G10360.1	1e-53	ATGSTU18 (GLUTATHIONE S-TRANSFERASE TAU 18); glutathione transferase
Contig25002_at					*(-)		UniRef90_A2YWB1	8e-38	Putative uncharacterized protein n=2 Tax=Oryza sativa RepID=A2YWB1_ORYSI	LOC_Os08g37456.2	3e-39	protein flavonol synthase/flavanone 3-hydroxylase, putative, expressed	AT3G21420.1	2e-16	oxidoreductase, 2OG-Fe(II) oxygenase family protein
Contig25118_at	*(+)	*(+)	*(+)				UniRef90_Q7EYV5	2e-23	Putative uncharacterized protein OSJNBa0077F02.121 (Os07g0414200 protein) n=2 Tax=Oryza sativa RepID=Q7EYV5_ORYSJ	LOC_Os07g23169.1	8e-25	protein methyltransferase, putative, expressed	AT1G54650.1	1e-21	methyltransferase
Contig25228_at	**(+)		*(+)		*(+)	*(-)	UniRef90_Q53MW1	3e-38	At5g50300 (Os11g0427700 protein) (Xanthine/uracil/vitamin C permease family protein, putative, expressed) n=3 Tax=Oryza sativa RepID=Q53MW1_ORYSJ	LOC_Os11g24060.1	1e-39	protein permease domain containing protein, putative, expressed	AT3G10960.1	6e-25	xanthine/uracil permease family protein
Contig25417_at	*(+)		*(+)				UniRef90_A2YWL0	4e-69	Putative uncharacterized protein n=1 Tax=Oryza sativa Indica Group RepID=A2YWL0_ORYSI	LOC_Os08g38620.1	1e-70	protein expressed protein
Contig2562_at	*(-)				*(-)		UniRef90_Q84LA5	0	Asparagine synthetase 2 n=1 Tax=Hordeum vulgare RepID=Q84LA5_HORVU	LOC_Os06g15420.1	0	protein asparagine synthetase, putative, expressed	AT3G47340.1	0	ASN1 (GLUTAMINE-DEPENDENT ASPARAGINE SYNTHASE 1); asparagine synthase (glutamine-hydrolyzing)
Contig2562_s_at	*(-)		*(-)		**(-)		UniRef90_Q84LA5	0	Asparagine synthetase 2 n=1 Tax=Hordeum vulgare RepID=Q84LA5_HORVU	LOC_Os06g15420.1	0	protein asparagine synthetase, putative, expressed	AT3G47340.1	0	ASN1 (GLUTAMINE-DEPENDENT ASPARAGINE SYNTHASE 1); asparagine synthase (glutamine-hydrolyzing)
Contig25706_at	*(+)		***(+)		**(+)		UniRef90_Q851X5	1e-25	Putative uncharacterized protein OSJNBa0015N08.26 (Putative uncharacterized protein) (Os03g0852400 protein) (Expressed protein) n=1 Tax=Oryza sativa Japonica Gr	LOC_Os03g63540.1	3e-27	protein lysine-rich arabinogalactan protein 19 precursor, putative, expressed
Contig25899_at	*(+)						UniRef90_Q0DIZ6	8e-52	Os05g0346500 protein (Fragment) n=4 Tax=Oryza sativa RepID=Q0DIZ6_ORYSJ	LOC_Os05g27960.1	2e-53	protein hydrolase, acting on glycosyl bonds, putative, expressed	AT5G05460.1	8e-23	hydrolase, acting on glycosyl bonds / mannosyl-glycoprotein endo-beta-N-acetylglucosaminidase
Contig26000_at	**(-)				**(-)
Contig26104_at	**(+)		*(+)		*(+)
Contig26105_at			***(+)				UniRef90_A3FBG2	6e-26	WRKY transcription factor n=1 Tax=Triticum aestivum RepID=A3FBG2_WHEAT
Contig26218_at	*(-)				**(-)	*(+)	UniRef90_Q69QZ3	7e-78	Neurochondrin protein-like (Os02g0798700 protein) n=3 Tax=Oryza sativa RepID=Q69QZ3_ORYSJ	LOC_Os02g55530.1	2e-79	protein neurochondrin family protein, putative, expressed	AT4G32050.1	9e-34	neurochondrin family protein
Contig2622_at		*(+)		**(+)	*(+)	**(-)	UniRef90_Q339K6	0	Laccase-15 n=1 Tax=Oryza sativa Japonica Group RepID=LAC15_ORYSJ	LOC_Os10g20610.1	0	protein laccase-15 precursor, putative, expressed	AT3G09220.1	1e-143	LAC7 (laccase 7); laccase
Contig26235_at	*(+)				*(+)	*(-)	UniRef90_Q259U6	0	H0913C04.10 protein n=3 Tax=Oryza sativa RepID=Q259U6_ORYSA	LOC_Os04g58840.1	0	protein Eukaryotic aspartyl protease domain containing protein, expressed	AT3G52500.1	3e-87	aspartyl protease family protein
Contig26335_at			*(+)				UniRef90_Q0Z9W2	2e-57	Histone deacetylase HDAC3 n=1 Tax=Triticum aestivum RepID=Q0Z9W2_WHEAT	LOC_Os03g08220.1	6e-39	protein lipoxygenase protein, putative, expressed	AT1G72520.1	3e-36	lipoxygenase, putative
Contig26505_at	*(-)				**(-)	*(+)	UniRef90_A3BL64	3e-35	Putative uncharacterized protein n=1 Tax=Oryza sativa Japonica Group RepID=A3BL64_ORYSJ	LOC_Os07g37620.1	9e-37	protein fiber expressed protein, putative, expressed	AT5G54300.1	6e-17	unknown protein
Contig26529_at					*(+)
Contig2657_at	*(-)	*(-)	*(-)		*(-)
Contig2659_at	*(+)	*(+)	**(+)		*(+)		UniRef90_Q0DF13	3e-24	Os06g0124900 protein (Fragment) n=1 Tax=Oryza sativa Japonica Group RepID=Q0DF13_ORYSJ	LOC_Os06g03486.1	8e-24	protein expressed protein
Contig26634_at					*(+)
Contig2671_at						*(+)	UniRef90_Q56TP0	1e-165	Endotransglucosylase/hydrolase XTH5 n=2 Tax=Triticeae RepID=Q56TP0_WHEAT	LOC_Os06g48160.1	1e-152	protein glycosyl hydrolases family 16, putative, expressed	AT4G25810.1	1e-106	XTR6 (XYLOGLUCAN ENDOTRANSGLYCOSYLASE 6); hydrolase, acting on glycosyl bonds / hydrolase, hydrolyzing O-glycosyl compounds / x
Contig2780_s_at			***(-)		*(-)		UniRef90_Q0ZHB0	0	Legumain n=6 Tax=Andropogoneae RepID=Q0ZHB0_SACOF	LOC_Os01g37910.1	0	protein vacuolar-processing enzyme precursor, putative, expressed	AT4G32940.1	0	GAMMA-VPE (GAMMA VACUOLAR PROCESSING ENZYME); cysteine-type endopeptidase
Contig2909_s_at	*(-)				**(-)		UniRef90_Q688X9	2e-97	Protein DEHYDRATION-INDUCED 19 n=1 Tax=Oryza sativa Japonica Group RepID=DI191_ORYSJ	LOC_Os05g48800.2	5e-99	protein drought induced 19 protein, putative, expressed	AT3G05700.1	5e-31	INVOLVED IN: response to water deprivation; CONTAINS InterPro DOMAIN/s: Drought induced 19 (InterPro:IPR008598); BEST Arabidopsis
Contig2966_at	**(+)				**(+)	*(-)	UniRef90_Q6QF96	1e-156	Expansin EXPB9 n=2 Tax=Triticum aestivum RepID=Q6QF96_WHEAT	LOC_Os02g44108.1	1e-110	protein expansin precursor, putative, expressed	AT2G45110.1	1e-66	ATEXPB4 (ARABIDOPSIS THALIANA EXPANSIN B4)
Contig2967_at	*(+)	*(+)			**(+)	*(-)	UniRef90_Q6QF96	1e-156	Expansin EXPB9 n=2 Tax=Triticum aestivum RepID=Q6QF96_WHEAT	LOC_Os02g44108.1	1e-110	protein expansin precursor, putative, expressed	AT2G45110.1	1e-66	ATEXPB4 (ARABIDOPSIS THALIANA EXPANSIN B4)
Contig2999_at					*(+)		UniRef90_Q2QWV1	1e-137	Amino acid transporter, putative, expressed (Os12g0181600 protein) n=4 Tax=Oryza sativa RepID=Q2QWV1_ORYSJ	LOC_Os12g08130.1	1e-139	protein amino acid transporter, putative, expressed	AT1G77380.1	1e-106	AAP3; amino acid transmembrane transporter
Contig3047_s_at						*(+)	UniRef90_Q6DV71	1e-180	Cytochrome P450 CYP709C1 n=2 Tax=Triticum aestivum RepID=Q6DV71_WHEAT	LOC_Os07g23570.1	1e-156	protein cytochrome P450 72A1, putative, expressed	AT2G46950.1	2e-96	CYP709B2; electron carrier/ heme binding / iron ion binding / monooxygenase/ oxygen binding
Contig3180_s_at	**(-)		*(-)		*(-)	*(+)	UniRef90_Q9LSU0	1e-131	Proteasome subunit alpha type-3 n=7 Tax=BEP clade RepID=PSA3_ORYSJ	LOC_Os05g41180.1	1e-136	protein peptidase, T1 family, putative, expressed	AT2G27020.1	1e-124	PAG1; endopeptidase/ peptidase/ threonine-type endopeptidase
Contig3186_at	*(+)					**(-)
Contig3198_s_at	**(-)				**(-)		UniRef90_A2WKV6	2e-31	Putative uncharacterized protein n=2 Tax=Oryza sativa RepID=A2WKV6_ORYSI	LOC_Os01g06310.1	4e-33	protein glycine-rich cell wall structural protein precursor, putative, expressed	AT2G05580.1	4e-21	unknown protein
Contig3198_x_at	**(-)				**(-)		UniRef90_A2WKV6	2e-31	Putative uncharacterized protein n=2 Tax=Oryza sativa RepID=A2WKV6_ORYSI	LOC_Os01g06310.1	4e-33	protein glycine-rich cell wall structural protein precursor, putative, expressed	AT2G05580.1	4e-21	unknown protein
Contig3214_at	*(-)						UniRef90_A9UID9	1e-30	Amylase inhibitor-like protein n=2 Tax=Triticum aestivum RepID=A9UID9_WHEAT	LOC_Os02g41904.1	4e-29	protein DEF7 - Defensin and Defensin-like DEFL family	AT2G02100.1	1e-16	LCR69 (LOW-MOLECULAR-WEIGHT CYSTEINE-RICH 69); peptidase inhibitor
Contig3237_s_at						*(-)	UniRef90_A6XMY8	0	Methylenetetrahydrofolate reductase n=1 Tax=Triticum monococcum RepID=A6XMY8_TRIMO	LOC_Os03g60090.1	0	protein methylenetetrahydrofolate reductase, putative, expressed	AT2G44160.1	0	MTHFR2 (METHYLENETETRAHYDROFOLATE REDUCTASE 2); methylenetetrahydrofolate reductase (NADPH)
Contig3286_s_at					*(-)		UniRef90_Q94KM0	2e-81	Small heat shock protein HSP17.8 n=5 Tax=Pooideae RepID=Q94KM0_WHEAT	LOC_Os01g08860.1	8e-69	protein hsp20/alpha crystallin family protein, putative, expressed	AT5G12020.1	2e-50	HSP17.6II (17.6 KDA CLASS II HEAT SHOCK PROTEIN)
Contig3287_x_at	*(-)				**(-)		UniRef90_Q94KM0	2e-81	Small heat shock protein HSP17.8 n=5 Tax=Pooideae RepID=Q94KM0_WHEAT	LOC_Os01g08860.1	8e-69	protein hsp20/alpha crystallin family protein, putative, expressed	AT5G12020.1	7e-50	HSP17.6II (17.6 KDA CLASS II HEAT SHOCK PROTEIN)
Contig331_x_at	***(-)		**(-)		***(-)	*(+)	UniRef90_Q7XYB6	1e-77	Elongation factor (Fragment) n=3 Tax=Magnoliophyta RepID=Q7XYB6_WHEAT	LOC_Os02g32030.1	2e-75	protein elongation factor, putative, expressed	AT1G56070.1	3e-71	LOS1; copper ion binding / translation elongation factor/ translation factor, nucleic acid binding
Contig3323_at			*(-)		*(-)		UniRef90_Q93XL2	1e-134	BAX inhibitor 1 n=2 Tax=Hordeum vulgare RepID=Q93XL2_HORVU	LOC_Os02g03280.2	1e-123	protein transmembrane BAX inhibitor motif-containing protein, putative, expressed	AT5G47120.1	5e-97	ATBI1 (BAX INHIBITOR 1)
Contig3338_s_at	**(-)		*(-)		***(-)	*(+)	UniRef90_Q01MR5	0	H0716A07.8 protein n=4 Tax=Oryza sativa RepID=Q01MR5_ORYSA	LOC_Os04g02910.1	0	protein membrane related protein CP5, putative, expressed	AT1G64720.1	1e-128	CP5
Contig334_at	*(+)				*(+)	**(-)	UniRef90_Q01I44	1e-103	OSIGBa0092M08.8 protein n=3 Tax=Oryza sativa RepID=Q01I44_ORYSA	LOC_Os04g33990.1	1e-105	protein harpin-induced protein 1 domain containing protein, expressed	AT5G22200.1	1e-45	harpin-induced family protein / HIN1 family protein / harpin-responsive family protein
Contig34_s_at	*(+)				*(+)	**(-)	UniRef90_Q8LLA8	4e-36	CI2D n=1 Tax=Hordeum vulgare RepID=Q8LLA8_HORVU	LOC_Os12g36210.1	5e-24	protein inhibitor I family protein, putative, expressed
Contig3471_at			**(-)		*(-)		UniRef90_A2WKV5	8e-91	Putative uncharacterized protein n=3 Tax=Oryza sativa RepID=A2WKV5_ORYSI	LOC_Os01g06290.2	2e-92	protein splicing factor, arginine/serine-rich, putative, expressed	AT2G37340.1	2e-73	RSZ33; nucleic acid binding / nucleotide binding / zinc ion binding
Contig350_x_at						*(-)	UniRef90_A2ZL69	4e-58	Probable histone H2AXb n=4 Tax=Oryza sativa RepID=H2AXB_ORYSI	LOC_Os12g34510.1	1e-59	protein Core histone H2A/H2B/H3/H4 domain containing protein, putative, expressed	AT1G54690.1	9e-58	GAMMA-H2AX (GAMMA HISTONE VARIANT H2AX); DNA binding
Contig3514_at	*(-)						UniRef90_Q0J9R7	9e-32	Os04g0635300 protein n=1 Tax=Oryza sativa Japonica Group RepID=Q0J9R7_ORYSJ	LOC_Os04g54280.1	3e-33	protein retrotransposon protein, putative, Ty1-copia subclass	AT4G10270.1	4e-19	wound-responsive family protein
Contig3542_at						*(+)	UniRef90_Q6K9N9	1e-151	Putative PRT1 protein (Os02g0621500 protein) n=1 Tax=Oryza sativa Japonica Group RepID=Q6K9N9_ORYSJ	LOC_Os02g40810.1	1e-153	protein Zinc finger, ZZ type domain containing protein, expressed	AT3G24800.1	1e-87	PRT1 (PROTEOLYSIS 1); ubiquitin-protein ligase
Contig3553_at	*(-)		*(-)		**(-)	*(+)	UniRef90_A2YT92	7e-16	Putative uncharacterized protein n=2 Tax=Oryza sativa RepID=A2YT92_ORYSI	LOC_Os08g16830.1	2e-17	protein retrotransposon protein, putative, SINE subclass, expressed
Contig3567_at	**(-)		*(-)		*(-)		UniRef90_Q7XJ26	1e-145	Iron/ascorbate-dependent oxidoreductase n=1 Tax=Hordeum vulgare RepID=Q7XJ26_HORVU	LOC_Os02g17940.6	1e-119	protein leucoanthocyanidin dioxygenase, putative, expressed	AT5G20400.1	8e-71	oxidoreductase, 2OG-Fe(II) oxygenase family protein
Contig3584_at						*(+)	UniRef90_B0BLA0	3e-66	CM0216.550.nc protein n=3 Tax=Lotus japonicus RepID=B0BLA0_LOTJA	LOC_Os03g63400.1	1e-78	protein transcription factor BTF3, putative, expressed	AT1G73230.1	1e-64	nascent polypeptide-associated complex (NAC) domain-containing protein
Contig3592_at					**(-)		UniRef90_O65195	0	Inositol-3-phosphate synthase n=12 Tax=Magnoliophyta RepID=INO1_HORVU	LOC_Os03g09250.1	0	protein inositol-3-phosphate synthase, putative, expressed	AT2G22240.1	0	MIPS2 (MYO-INOSITOL-1-PHOSTPATE SYNTHASE 2); binding / catalytic/ inositol-3-phosphate synthase
Contig3594_at	*(-)				**(-)		UniRef90_Q9ZNS9	1e-99	Embryo-specific protein n=3 Tax=Oryza sativa RepID=Q9ZNS9_ORYSI	LOC_Os05g49440.2	1e-101	protein DUF1264 domain containing protein, putative, expressed	AT1G05510.1	9e-84	Protein is tyrosine-phosphorylated and its phosphorylation state is modulated in response to ABA in Arabidopsis thaliana seeds.
Contig3684_at	**(-)				**(-)	*(+)	UniRef90_P93615	2e-96	ABA induced plasma membrane protein PM 19 n=2 Tax=Triticeae RepID=P93615_WHEAT	LOC_Os07g24000.1	8e-74	protein AWPM-19-like membrane family protein, putative, expressed	AT1G04560.1	3e-56	AWPM-19-like membrane family protein
Contig3685_at	**(-)		*(-)		***(-)		UniRef90_P93615	2e-97	ABA induced plasma membrane protein PM 19 n=2 Tax=Triticeae RepID=P93615_WHEAT	LOC_Os07g24000.1	3e-73	protein AWPM-19-like membrane family protein, putative, expressed	AT1G04560.1	2e-55	AWPM-19-like membrane family protein
Contig3686_at	***(-)		*(-)		***(-)	*(+)	UniRef90_P93615	2e-33	ABA induced plasma membrane protein PM 19 n=2 Tax=Triticeae RepID=P93615_WHEAT	LOC_Os05g31670.1	4e-16	protein AWPM-19-like membrane family protein, putative, expressed	AT1G04560.1	9e-12	AWPM-19-like membrane family protein
Contig3690_s_at	**(-)		*(-)		***(-)	*(+)	UniRef90_P93615	2e-89	ABA induced plasma membrane protein PM 19 n=2 Tax=Triticeae RepID=P93615_WHEAT	LOC_Os07g24000.1	7e-74	protein AWPM-19-like membrane family protein, putative, expressed	AT1G04560.1	2e-55	AWPM-19-like membrane family protein
Contig3774_s_at	*(-)	*(-)	*(-)		*(-)		UniRef90_A6N0R3	5e-47	Cortical cell-delineating protein n=3 Tax=Oryza sativa RepID=A6N0R3_ORYSI	LOC_Os03g01300.1	1e-47	protein LTPL114 - Protease inhibitor/seed storage/LTP family protein precursor, expressed	AT1G12090.1	9e-36	ELP (EXTENSIN-LIKE PROTEIN); lipid binding
Contig3776_at	*(+)				*(+)	*(-)	UniRef90_A6N0R3	7e-40	Cortical cell-delineating protein n=3 Tax=Oryza sativa RepID=A6N0R3_ORYSI	LOC_Os03g01300.1	7e-41	protein LTPL114 - Protease inhibitor/seed storage/LTP family protein precursor, expressed	AT4G12480.1	2e-35	pEARLI 1; lipid binding
Contig3777_at	**(+)		*(+)		**(+)	**(-)	UniRef90_A6N0R3	1e-46	Cortical cell-delineating protein n=3 Tax=Oryza sativa RepID=A6N0R3_ORYSI	LOC_Os03g01300.1	2e-47	protein LTPL114 - Protease inhibitor/seed storage/LTP family protein precursor, expressed	AT1G12090.1	2e-35	ELP (EXTENSIN-LIKE PROTEIN); lipid binding
Contig3780_x_at	**(+)				**(+)	**(-)
Contig3782_x_at		*(-)	*(-)				UniRef90_A6N0R3	5e-47	Cortical cell-delineating protein n=3 Tax=Oryza sativa RepID=A6N0R3_ORYSI	LOC_Os03g01300.1	1e-47	protein LTPL114 - Protease inhibitor/seed storage/LTP family protein precursor, expressed	AT1G12090.1	9e-36	ELP (EXTENSIN-LIKE PROTEIN); lipid binding
Contig3783_at	*(+)				**(+)	*(-)	UniRef90_A6N0R3	6e-41	Cortical cell-delineating protein n=3 Tax=Oryza sativa RepID=A6N0R3_ORYSI	LOC_Os03g01300.1	2e-42	protein LTPL114 - Protease inhibitor/seed storage/LTP family protein precursor, expressed	AT1G12090.1	1e-34	ELP (EXTENSIN-LIKE PROTEIN); lipid binding
Contig3806_s_at	*(-)		*(-)		**(-)		UniRef90_Q0JGJ9	0	Os01g0919900 protein n=5 Tax=Poaceae RepID=Q0JGJ9_ORYSJ	LOC_Os01g69080.1	0	protein acyl-desaturase, chloroplast precursor, putative, expressed	AT2G43710.1	1e-179	SSI2; acyl-[acyl-carrier-protein] desaturase/ stearoyl-CoA 9-desaturase
Contig3811_at	*(-)				**(-)	*(+)	UniRef90_Q10MB0	1e-179	Galactinol synthase 3, putative, expressed (Os03g0316200 protein) n=2 Tax=Oryza sativa RepID=Q10MB0_ORYSJ	LOC_Os03g20120.1	1e-180	protein glycosyl transferase 8 domain containing protein, putative, expressed	AT2G47180.1	1e-146	AtGolS1 (Arabidopsis thaliana galactinol synthase 1); transferase, transferring glycosyl groups / transferase, transferring hex
Contig3814_at						**(+)	UniRef90_Q941T1	0	Putative delta-1-pyrroline-5-carboxylate synthetase (Os01g0848200 protein) n=2 Tax=Oryza sativa Japonica Group RepID=Q941T1_ORYSJ	LOC_Os01g62900.1	0	protein amino acid kinase, putative, expressed	AT2G39800.1	0	P5CS1 (DELTA1-PYRROLINE-5-CARBOXYLATE SYNTHASE 1); delta1-pyrroline-5-carboxylate synthetase
Contig3876_at						*(-)	UniRef90_A2YPB4	1e-23	Putative uncharacterized protein n=3 Tax=Oryza sativa RepID=A2YPB4_ORYSI	LOC_Os07g45320.1	7e-25	protein COX VIIa, putative, expressed	AT4G21105.1	6e-20	cytochrome-c oxidase/ electron carrier
Contig3965_at	*(+)						UniRef90_Q8S1X9	1e-112	P0482D04.15 protein (Os01g0926400 protein) (Putative pectin-glucuronyltransferase) n=2 Tax=Oryza sativa RepID=Q8S1X9_ORYSJ	LOC_Os01g70180.2	1e-113	protein exostosin family domain containing protein, expressed	AT5G61840.1	1e-105	GUT1; catalytic/ glucuronoxylan glucuronosyltransferase
Contig3972_at	*(+)		**(+)		***(+)		UniRef90_Q9ZPN0	1e-140	Cytochrome b5 reductase n=3 Tax=Poaceae RepID=Q9ZPN0_MAIZE	LOC_Os01g59930.1	1e-145	protein NADH-cytochrome b5 reductase, putative, expressed	AT5G17770.1	1e-124	ATCBR (ARABIDOPSIS THALIANA NADH:CYTOCHROME B5 REDUCTASE 1); cytochrome-b5 reductase
Contig4028_x_at	*(+)		*(+)		*(+)		UniRef90_A9ZPI1	4e-27	Cysteine-rich peptide n=3 Tax=Poaceae RepID=A9ZPI1_9POAL	LOC_Os06g05120.2	6e-29	protein expressed protein
Contig4096_at	**(-)						UniRef90_Q75IM9	0	Putative isovaleryl-CoA dehydrogenase (Os05g0125500 protein) n=1 Tax=Oryza sativa Japonica Group RepID=Q75IM9_ORYSJ	LOC_Os05g03480.2	0	protein acyl-coenzyme A dehydrogenase, mitochondrial precursor, putative, expressed	AT3G45300.1	0	IVD (ISOVALERYL-COA-DEHYDROGENASE); ATP binding / isovaleryl-CoA dehydrogenase
Contig4115_at	*(+)				*(+)	*(-)	UniRef90_Q7XPN4	1e-116	OSJNBa0060D06.10 protein (Os04g0652700 protein) n=1 Tax=Oryza sativa Japonica Group RepID=Q7XPN4_ORYSJ	LOC_Os04g55850.1	1e-117	protein nuclease PA3, putative, expressed	AT4G21585.1	1e-74	ENDO4 (endonuclease 4); T/G mismatch-specific endonuclease/ endonuclease/ nucleic acid binding / single-stranded DNA specific e
Contig4115_s_at	*(+)				*(+)	*(-)	UniRef90_Q7XPN4	1e-116	OSJNBa0060D06.10 protein (Os04g0652700 protein) n=1 Tax=Oryza sativa Japonica Group RepID=Q7XPN4_ORYSJ	LOC_Os04g55850.1	1e-117	protein nuclease PA3, putative, expressed	AT4G21585.1	1e-74	ENDO4 (endonuclease 4); T/G mismatch-specific endonuclease/ endonuclease/ nucleic acid binding / single-stranded DNA specific e
Contig4171_at	***(-)		**(-)		***(-)	*(+)	UniRef90_Q6ZA50	4e-55	Putative DNA-directed RNA polymerase II 13.6K chain (Os07g0172500 protein) n=1 Tax=Oryza sativa Japonica Group RepID=Q6ZA50_ORYSJ	LOC_Os07g07610.1	1e-56	protein RNA polymerase subunit, putative, expressed	AT3G52090.1	5e-48	NRPB11; DNA binding / DNA-directed RNA polymerase
Contig4240_s_at	**(-)				*(-)	*(+)	UniRef90_A2XNY0	1e-148	Putative uncharacterized protein n=3 Tax=Oryza sativa RepID=A2XNY0_ORYSI	LOC_Os03g62620.4	1e-149	protein late embryogenesis abundant protein, putative, expressed	AT2G44060.2	1e-122	late embryogenesis abundant family protein / LEA family protein
Contig4242_at	*(-)					*(+)	UniRef90_A2XNY0	1e-148	Putative uncharacterized protein n=3 Tax=Oryza sativa RepID=A2XNY0_ORYSI	LOC_Os03g62620.4	1e-149	protein late embryogenesis abundant protein, putative, expressed	AT2G44060.2	1e-122	late embryogenesis abundant family protein / LEA family protein
Contig4259_at	***(-)		***(-)		**(-)		UniRef90_P42856	1e-60	14 kDa zinc-binding protein n=2 Tax=Poaceae RepID=ZB14_MAIZE	LOC_Os03g20630.2	2e-67	protein histidine triad family protein, putative, expressed	AT3G56490.1	9e-60	zinc-binding protein, putative / protein kinase C inhibitor, putative
Contig4345_at	*(-)				**(-)		UniRef90_Q0D9E7	1e-49	Os06g0724400 protein (Fragment) n=4 Tax=Oryza sativa RepID=Q0D9E7_ORYSJ	LOC_Os06g50870.1	4e-51	protein DNL zinc finger domain containing protein, putative, expressed	AT5G27280.1	6e-38	zinc finger (DNL type) family protein
Contig4366_at	*(+)				*(+)	*(-)	UniRef90_Q9MBC2	0	Methionine S-methyltransferase n=1 Tax=Hordeum vulgare RepID=MMT1_HORVU	LOC_Os05g01470.2	0	protein methionine S-methyltransferase, putative, expressed	AT5G49810.1	0	MMT; S-adenosylmethionine-dependent methyltransferase
Contig4394_at	**(-)				**(-)	*(+)	UniRef90_Q01JY6	1e-84	OSIGBa0116M22.2 protein n=3 Tax=Oryza sativa RepID=Q01JY6_ORYSA	LOC_Os04g40090.1	2e-87	protein zinc finger, ZZ type family protein, expressed	AT4G24690.1	9e-52	ubiquitin-associated (UBA)/TS-N domain-containing protein / octicosapeptide/Phox/Bemp1 (PB1) domain-containing protein
Contig44_s_at	**(-)		*(-)		*** (-)	*(+)	UniRef90_A2XF47	2e-57	Putative uncharacterized protein n=1 Tax=Oryza sativa Indica Group RepID=A2XF47_ORYSI	LOC_Os03g16920.1	3e-58	protein DnaK family protein, putative, expressed	AT3G12580.1	7e-48	HSP70 (heat shock protein 70); ATP binding
Contig4461_at	*(-)				*(-)		UniRef90_Q6UFY8	1e-178	Caleosin 1 n=1 Tax=Hordeum vulgare RepID=Q6UFY8_HORVU	LOC_Os04g43170.1	1e-121	protein caleosin related protein, putative, expressed	AT5G55240.1	1e-85	caleosin-related family protein / embryo-specific protein, putative
Contig4483_s_at	**(+)		*(+)		**(+)	*(-)	UniRef90_A3A0V3	1e-16	Putative uncharacterized protein n=1 Tax=Oryza sativa Japonica Group RepID=A3A0V3_ORYSJ	LOC_Os01g68580.1	5e-18	protein LTPL38 - Protease inhibitor/seed storage/LTP family protein precursor, expressed
Contig4507_at	**(+)		***(+)		**(+)		UniRef90_Q8S6P9	1e-30	Expressed protein (Os10g0207500 protein) n=3 Tax=Oryza sativa RepID=Q8S6P9_ORYSJ	LOC_Os10g14020.1	3e-32	protein TPD1, putative, expressed	AT1G32583.1	7e-22	FUNCTIONS IN: molecular_function unknown; INVOLVED IN: biological_process unknown; LOCATED IN: endomembrane system; BEST Arabid
Contig4518_s_at	**(-)		**(-)		**(-)	*(+)	UniRef90_A2YIA7	0	Putative uncharacterized protein n=3 Tax=Oryza sativa RepID=A2YIA7_ORYSI	LOC_Os07g06080.1	0	protein FAD dependent oxidoreductase domain containing protein, expressed	AT5G67290.1	1e-112	FAD-dependent oxidoreductase family protein
Contig4526_s_at						*(-)	UniRef90_Q0D3V9	1e-126	Os07g0663500 protein n=4 Tax=Oryza sativa RepID=Q0D3V9_ORYSJ	LOC_Os07g46830.1	1e-134	protein sex determination protein tasselseed-2, putative, expressed	AT3G26760.1	1e-79	short-chain dehydrogenase/reductase (SDR) family protein
Contig4555_at	*(+)				*(+)	*(-)	UniRef90_P52711	0	Serine carboxypeptidase II-3 chain B n=1 Tax=Hordeum vulgare RepID=CBP23_HORVU	LOC_Os07g46350.1	0	protein OsSCP40 - Putative Serine Carboxypeptidase homologue, expressed	AT3G63470.1	1e-145	scpl40 (serine carboxypeptidase-like 40); serine-type carboxypeptidase
Contig4569_at	**(+)					*(-)	UniRef90_O23813	0	Ferredoxin-sulfite reductase n=4 Tax=Poaceae RepID=O23813_MAIZE	LOC_Os05g42350.1	0	protein ferredoxin--nitrite reductase, putative, expressed	AT5G04590.1	0	SIR; sulfite reductase (ferredoxin)/ sulfite reductase
Contig4579_s_at	*(-)		*(-)		**(-)		UniRef90_Q01MP5	0	H0820C10.3 protein n=3 Tax=Oryza sativa RepID=Q01MP5_ORYSA	LOC_Os04g06770.2	0	protein argonaute, putative, expressed	AT2G27040.1	0	AGO4 (ARGONAUTE 4); nucleic acid binding
Contig4588_at	**(+)		*(+)		***(+)	**(-)	UniRef90_Q0INI9	0	Os12g0443700 protein (Fragment) n=2 Tax=Oryza sativa Japonica Group RepID=Q0INI9_ORYSJ	LOC_Os12g25710.3	0	protein bifunctional aminoacyl-tRNA synthetase, putative, expressed	AT3G62120.2	0	tRNA synthetase class II (G, H, P and S) family protein
Contig4632_s_at			*(+)				UniRef90_A7UME5	3e-81	Xylanase inhibitor 801OS n=1 Tax=Triticum aestivum RepID=A7UME5_WHEAT	LOC_Os01g71080.1	5e-78	protein xylanase inhibitor, putative, expressed	AT1G03230.1	2e-33	extracellular dermal glycoprotein, putative / EDGP, putative
Contig4659_at	**(+)		*(+)		**(+)	*(-)	UniRef90_Q0JNE6	7e-72	Os01g0300600 protein (Fragment) n=2 Tax=Oryza sativa Japonica Group RepID=Q0JNE6_ORYSJ	LOC_Os01g19470.1	2e-73	protein nodal modulator 1 precursor, putative, expressed	AT3G62360.1	5e-43	carbohydrate binding
Contig4682_at	*(-)		*(-)		*(-)	*(+)	UniRef90_Q2QVL9	1e-179	Transposon protein, putative, Mutator sub-class, expressed n=3 Tax=Oryza sativa RepID=Q2QVL9_ORYSJ	LOC_Os12g12360.1	0	protein transposon protein, putative, Mutator sub-class, expressed	AT2G43970.1	5e-94	La domain-containing protein
Contig4745_at			**(-)		*(-)		UniRef90_Q0DIM2	2e-48	Acyl carrier protein n=1 Tax=Oryza sativa Japonica Group RepID=Q0DIM2_ORYSJ	LOC_Os05g31290.1	1e-53	protein acyl carrier protein, putative, expressed	AT1G65290.1	2e-36	mtACP2 (mitochondrial acyl carrier protein 2); acyl carrier/ metal ion binding
Contig4751_at	*(+)		*(+)		**(+)
Contig4768_s_at	*(-)				**(-)	*(+)	UniRef90_Q8LQS5	1e-133	Carboxymethylenebutenolidase-like protein (Os01g0531500 protein) n=2 Tax=Oryza sativa RepID=Q8LQS5_ORYSJ	LOC_Os01g34700.1	1e-134	protein dienelactone hydrolase family protein, expressed	AT2G32520.1	1e-109	dienelactone hydrolase family protein
Contig4769_at						*(+)	UniRef90_Q8LQS5	1e-133	Carboxymethylenebutenolidase-like protein (Os01g0531500 protein) n=2 Tax=Oryza sativa RepID=Q8LQS5_ORYSJ	LOC_Os01g34700.1	1e-134	protein dienelactone hydrolase family protein, expressed	AT2G32520.1	1e-109	dienelactone hydrolase family protein
Contig4786_at	*(-)				**(-)		UniRef90_Q01LD2	1e-142	OSIGBa0132D06.5 protein n=2 Tax=Oryza sativa RepID=Q01LD2_ORYSA	LOC_Os04g32070.1	3e-89	protein dehydrogenase/reductase, putative, expressed	AT5G50700.1	3e-98	short-chain dehydrogenase/reductase (SDR) family protein
Contig4801_at						*(-)	UniRef90_Q1W374	1e-139	Phosphomannomutase n=1 Tax=Triticum aestivum RepID=PMM_WHEAT	LOC_Os04g58580.1	1e-130	protein phosphomannomutase, putative, expressed	AT2G45790.1	1e-117	PMM (PHOSPHOMANNOMUTASE); phosphomannomutase
Contig4805_at	**(+)		**(+)		***(+)	*(-)	UniRef90_Q10B96	0	Phosphoesterase family protein, putative, expressed (Putative uncharacterized protein) n=3 Tax=Oryza sativa RepID=Q10B96_ORYSJ	LOC_Os03g61130.1	0	protein phosphoesterase family protein, putative, expressed	AT1G07230.1	0	hydrolase, acting on ester bonds
Contig4839_s_at			*(+)		*(+)		UniRef90_Q8L3W7	2e-47	Small nuclear ribonucleoprotein-like protein n=8 Tax=Embryophyta RepID=Q8L3W7_ARATH	LOC_Os05g24970.1	1e-52	protein LSM domain containing protein, expressed	AT3G62840.2	7e-50	FUNCTIONS IN: molecular_function unknown; LOCATED IN: small nucleolar ribonucleoprotein complex, nucleus; EXPRESSED IN: 22 plan
Contig4859_at	**(+)				**(+)		UniRef90_Q6Z841	3e-65	Pollen Ole e 1 allergen and extensin family protein-like (Putative uncharacterized protein) (Os02g0317800 protein) n=3 Tax=Oryza sativa RepID=Q6Z841_ORYSJ	LOC_Os02g21280.1	1e-66	protein POEI30 - Pollen Ole e I allergen and extensin family protein precursor, expressed	AT5G54855.1	1e-51	pollen Ole e 1 allergen and extensin family protein
Contig4873_s_at	*(-)				*(-)	*(+)	UniRef90_Q84M68	2e-98	Putative ribosomal protein (Os03g0856500 protein) (Plastid-specific 30S ribosomal protein 1, chloroplast, putative, expressed) n=1 Tax=Oryza sativa Japonica Gro	LOC_Os03g63950.1	1e-100	protein plastid-specific 30S ribosomal protein 1, chloroplast precursor, putative, expressed	AT5G24490.1	2e-71	30S ribosomal protein, putative
Contig4983_s_at					*(-)		UniRef90_A2Z914	3e-82	Putative uncharacterized protein n=2 Tax=Oryza sativa RepID=A2Z914_ORYSI	LOC_Os10g35690.1	4e-84	protein ribosomal protein S18 containing protein, expressed	AT1G07210.1	7e-36	30S ribosomal protein S18 family
Contig5002_at			*(+)		**(+)		UniRef90_Q2QYM8	5e-32	Expressed protein n=4 Tax=Oryza sativa RepID=Q2QYM8_ORYSJ	LOC_Os12g02150.1	2e-33	protein expressed protein	AT5G58375.1	2e-17	unknown protein
Contig5049_at		*(-)			**(-)		UniRef90_Q6ZI83	0	RanBPM-like n=1 Tax=Oryza sativa Japonica Group RepID=Q6ZI83_ORYSJ	LOC_Os02g35070.1	0	protein SPRY-domain containing protein, putative, expressed	AT1G35470.2	1e-134	SPla/RYanodine receptor (SPRY) domain-containing protein
Contig5066_at	*(+)				*(+)	**(-)	UniRef90_Q97P71	6e-46	Cell wall surface anchor family protein n=3 Tax=Streptococcus pneumoniae RepID=Q97P71_STRPN	LOC_Os03g14615.1	2e-24	protein LTPL117 - Protease inhibitor/seed storage/LTP family protein precursor	AT3G28780.1	5e-28	unknown protein
Contig5133_s_at				*(+)			UniRef90_Q01N46	1e-110	OSIGBa0123D13.3 protein n=2 Tax=Oryza sativa RepID=Q01N46_ORYSA	LOC_Os04g01230.1	1e-113	protein phosphoglycerate mutase, putative, expressed	AT5G64460.6	1e-90	FUNCTIONS IN: molecular_function unknown; INVOLVED IN: biological_process unknown; LOCATED IN: cellular_component unknown; EXPR
Contig5148_at	**(-)		*(-)		***(-)		UniRef90_Q0DFI0	1e-171	Os05g0589000 protein n=1 Tax=Oryza sativa Japonica Group RepID=Q0DFI0_ORYSJ	LOC_Os05g51140.2	1e-172	protein expressed protein	AT3G02420.1	1e-120	unknown protein
Contig5206_s_at						*(+)	UniRef90_Q2QP56	0	Respiratory burst oxidase, putative, expressed n=1 Tax=Oryza sativa Japonica Group RepID=Q2QP56_ORYSJ	LOC_Os12g35610.3	0	protein respiratory burst oxidase, putative, expressed	AT5G47910.1	0	RBOHD (RESPIRATORY BURST OXIDASE HOMOLOGUE D); NAD(P)H oxidase
Contig5228_s_at	*(-)						UniRef90_Q0E6U4	0	Mitogen-activated protein kinase homolog 1 n=3 Tax=BEP clade RepID=Q0E6U4_FESAR	LOC_Os06g48590.2	0	protein CGMC_MAPKCMGC_2_SLT2y_ERK.2 - CGMC includes CDA, MAPK, GSK3, and CLKC kinases, expressed	AT1G10210.2	0	ATMPK1 (MITOGEN-ACTIVATED PROTEIN KINASE 1); MAP kinase/ kinase
Contig5363_at	*(+)	*(+)	*(+)		**(+)		UniRef90_Q0DCI1	0	Os06g0326400 protein n=5 Tax=Oryza sativa RepID=Q0DCI1_ORYSJ	LOC_Os02g48360.1	0	protein pyrophosphate--fructose 6-phosphate 1-phosphotransferase subunit alpha, putative, expressed	AT1G76550.1	0	pyrophosphate--fructose-6-phosphate 1-phosphotransferase alpha subunit, putative / pyrophosphate-dependent 6-phosphofructose-1-
Contig5370_at	**(-)			*(-)	**(-)	*(+)	UniRef90_Q7XWW0	1e-124	OSJNBb0067G11.7 protein n=1 Tax=Oryza sativa Japonica Group RepID=Q7XWW0_ORYSJ	LOC_Os04g20164.1	1e-125	protein amine oxidase precursor, putative, expressed	AT4G12290.1	1e-106	amine oxidase/ copper ion binding / quinone binding
Contig5371_at	***(+)			*(+)	***(+)	***(-)	UniRef90_Q7XWW0	1e-134	OSJNBb0067G11.7 protein n=1 Tax=Oryza sativa Japonica Group RepID=Q7XWW0_ORYSJ	LOC_Os04g20164.1	1e-135	protein amine oxidase precursor, putative, expressed	AT4G12290.1	1e-117	amine oxidase/ copper ion binding / quinone binding
Contig5371_s_at	***(+)			*(+)	*(+)	**(-)	UniRef90_Q7XWW0	1e-134	OSJNBb0067G11.7 protein n=1 Tax=Oryza sativa Japonica Group RepID=Q7XWW0_ORYSJ	LOC_Os04g20164.1	1e-135	protein amine oxidase precursor, putative, expressed	AT4G12290.1	1e-117	amine oxidase/ copper ion binding / quinone binding
Contig5396_at	**(-)		*(-)		**(-)		UniRef90_A2X931	1e-147	Putative uncharacterized protein n=2 Tax=Oryza sativa RepID=A2X931_ORYSI	LOC_Os02g49080.1	1e-148	protein KH domain containing protein, putative, expressed	AT5G56140.1	1e-112	KH domain-containing protein
Contig5403_at	*(-)		**(-)		**(-)		UniRef90_P41345	0	Ferredoxin--NADP reductase, root isozyme, chloroplastic n=5 Tax=Poaceae RepID=FENR2_ORYSJ	LOC_Os03g57120.1	0	protein ferredoxin--NADP reductase, chloroplast precursor, putative, expressed	AT1G30510.2	1e-174	ATRFNR2 (ROOT FNR 2); FAD binding / NADP or NADPH binding / electron carrier/ ferredoxin-NADP+ reductase/ oxidoreductase
Contig5448_at	**(-)				**(-)	*(+)	UniRef90_Q0DT04	2e-55	Os03g0277500 protein n=4 Tax=Oryza sativa RepID=Q0DT04_ORYSJ	LOC_Os03g16940.1	2e-57	protein glyoxalase family protein, putative, expressed	AT1G07645.1	3e-50	ATDSI-1VOC (DESSICATION-INDUCED 1VOC SUPERFAMILY PROTEIN); catalytic
Contig5454_at	**(-)		*(-)		***(-)	*(+)	UniRef90_Q93Z87	5e-78	Stress-inducible membrane pore protein n=1 Tax=Bromus inermis RepID=Q93Z87_BROIN	LOC_Os01g19770.1	7e-77	protein mitochondrial import inner membrane translocase subunit Tim17, putative, expressed	AT4G16160.2	3e-47	mitochondrial import inner membrane translocase subunit Tim17/Tim22/Tim23 family protein
Contig5530_s_at	*(-)		*(-)		**(-)	*(+)	UniRef90_Q0DSJ5	0	Os03g0305000 protein n=1 Tax=Oryza sativa Japonica Group RepID=Q0DSJ5_ORYSJ	LOC_Os03g19240.1	0	protein AMP-binding enzyme, putative, expressed	AT3G16910.1	0	AAE7 (ACYL-ACTIVATING ENZYME 7); AMP binding / acetate-CoA ligase
Contig5542_at	*(-)				*(-)		UniRef90_A3BH76	1e-140	Putative uncharacterized protein n=3 Tax=Oryza sativa RepID=A3BH76_ORYSJ	LOC_Os07g08430.1	1e-144	protein indole-3-glycerol phosphate lyase, chloroplast precursor, putative, expressed	AT4G02610.1	1e-107	tryptophan synthase, alpha subunit, putative
Contig5567_s_at					**(-)		UniRef90_Q6Z702	0	Putative 3-isopropylmalate dehydratase large subunit (Os02g0125100 protein) n=3 Tax=Oryza sativa RepID=Q6Z702_ORYSJ	LOC_Os02g03260.1	0	protein 3-isopropylmalate dehydratase large subunit 2, putative, expressed	AT4G13430.1	0	IIL1 (ISOPROPYL MALATE ISOMERASE LARGE SUBUNIT 1); 4 iron, 4 sulfur cluster binding / hydro-lyase/ lyase
Contig558_s_at	* (+)				* (+)	*(-)	UniRef90_Q3HTK6	1e-28	Pherophorin-C1 protein n=1 Tax=Chlamydomonas reinhardtii RepID=Q3HTK6_CHLRE	LOC_Os08g01690.1	6e-26	protein retrotransposon protein, putative, unclassified, expressed	AT2G05580.1	1e-23	unknown protein
Contig5601_at					*(+)		UniRef90_A2X211	0	Putative uncharacterized protein n=2 Tax=Oryza sativa RepID=A2X211_ORYSI	LOC_Os02g10310.1	0	protein fumarylacetoacetase, putative, expressed	AT1G12050.1	0	fumarylacetoacetase, putative
Contig5630_at	***(+)		*(+)		*(+)	*(-)	UniRef90_Q01LF6	7e-29	OSIGBa0075F02.3 protein n=3 Tax=Oryza sativa RepID=Q01LF6_ORYSA	LOC_Os04g31820.1	2e-30	protein hypothetical protein	AT3G48660.1	1e-23	unknown protein
Contig5654_at	*(-)						UniRef90_Q01HW5	1e-176	B0616E02-H0507E05.7 protein n=2 Tax=Oryza sativa RepID=Q01HW5_ORYSA	LOC_Os04g01590.1	1e-177	protein arginase, putative, expressed	AT4G08900.1	1e-165	arginase
Contig5667_at						*(+)	UniRef90_Q0J5I8	1e-50	Os08g0431500 protein (Fragment) n=4 Tax=Oryza sativa RepID=Q0J5I8_ORYSJ	LOC_Os08g33460.1	1e-51	protein expressed protein	AT4G16450.1	7e-44	unknown protein
Contig5675_s_at	*(-)		*(-)		*(-)
Contig5698_at		*(+)					UniRef90_Q7FN01	1e-178	Beta 1,3-glycosyltransferase-like protein II n=3 Tax=Oryza sativa RepID=Q7FN01_ORYSA	LOC_Os06g08005.1	1e-180	protein galactosyltransferase family protein, putative, expressed	AT4G32120.1	1e-126	galactosyltransferase family protein
Contig571_at	*(+)				*(+)	**(-)	UniRef90_Q43214	3e-70	Protein H2A.6 n=3 Tax=Triticum aestivum RepID=H2A6_WHEAT	LOC_Os05g38640.1	2e-58	protein Core histone H2A/H2B/H3/H4 domain containing protein, putative, expressed	AT5G02560.1	2e-56	HTA12; DNA binding
Contig5759_at					*(+)	*(-)	UniRef90_Q53PY3	2e-38	Expressed protein (Putative uncharacterized protein) (Os11g0150400 protein) n=2 Tax=Oryza sativa RepID=Q53PY3_ORYSJ	LOC_Os11g05290.1	5e-40	protein stress responsive A/B Barrel domain containing protein, expressed	AT5G22580.1	5e-22	FUNCTIONS IN: molecular_function unknown; INVOLVED IN: biological_process unknown; LOCATED IN: chloroplast; EXPRESSED IN: 22 plan
Contig5792_at	**(+)		*(+)		**(+)	*(-)	UniRef90_Q8LRU5	8e-88	HMG-I/Y protein HMGa n=1 Tax=Triticum aestivum RepID=Q8LRU5_WHEAT	LOC_Os08g33190.1	1e-47	protein linker histone H1 and H5 family protein, expressed	AT1G14900.1	7e-28	HMGA (HIGH MOBILITY GROUP A); DNA binding
Contig5857_at				*(-)			UniRef90_A2XZQ8	1e-115	Putative uncharacterized protein n=2 Tax=Oryza sativa RepID=A2XZQ8_ORYSI	LOC_Os05g02650.1	1e-117	protein expressed protein	AT3G46220.1	6e-78	unknown protein
Contig5859_at				*(+)		*(-)	UniRef90_A2XZQ8	1e-66	Putative uncharacterized protein n=2 Tax=Oryza sativa RepID=A2XZQ8_ORYSI	LOC_Os05g02650.1	4e-68	protein expressed protein	AT3G46220.1	7e-46	unknown protein
Contig5897_at	*(-)	*(-)			**(-)	**(+)	UniRef90_Q0DY03	2e-69	Os02g0723300 protein (Putative uncharacterized protein) n=3 Tax=Oryza sativa RepID=Q0DY03_ORYSJ	LOC_Os02g49150.3	2e-74	protein RNA polymerase Rpb4, putative, expressed	AT5G09920.1	4e-14	NRPB4; DNA-directed RNA polymerase
Contig5914_at	*(-)				*(-)		UniRef90_A2X1M1	2e-85	Putative uncharacterized protein n=2 Tax=Oryza sativa RepID=A2X1M1_ORYSI	LOC_Os02g08380.1	5e-87	protein CR084 protein, putative, expressed	AT2G24020.1	2e-52	unknown protein
Contig5946_at	**(-)		*(-)		***(-)		UniRef90_Q8S7U3	3e-53	Putative embryo-specific protein (Os03g0168100 protein) (Late embryogenesis abundant protein, expressed) n=1 Tax=Oryza sativa Japonica Group RepID=Q8S7U3_ORYSJ	LOC_Os03g07180.1	1e-54	protein embryonic protein DC-8, putative, expressed	AT2G18340.1	1e-41	late embryogenesis abundant domain-containing protein / LEA domain-containing protein
Contig6028_s_at	*(+)						UniRef90_Q0DIP0	8e-70	Os05g0373700 protein (Fragment) n=4 Tax=Oryza sativa RepID=Q0DIP0_ORYSJ	LOC_Os01g71230.2	2e-74	protein nascent polypeptide-associated complex subunit alpha-like protein 3, putative, expressed	AT3G12390.1	2e-64	nascent polypeptide associated complex alpha chain protein, putative / alpha-NAC, putative
Contig6074_at	*(-)		*(-)		*(-)		UniRef90_Q84L61	1e-82	Farnesylated protein 3 n=1 Tax=Hordeum vulgare subsp. vulgare RepID=Q84L61_HORVD	LOC_Os01g32330.1	2e-69	protein heavy metal-associated domain containing protein, expressed	AT1G71050.1	2e-48	heavy-metal-associated domain-containing protein / copper chaperone (CCH)-related
Contig6086_at	**(-)		**(-)		***(-)		UniRef90_Q7XVF8	1e-146	OSJNBb0118P14.7 protein (Os04g0403500 protein) n=1 Tax=Oryza sativa Japonica Group RepID=Q7XVF8_ORYSJ	LOC_Os04g33060.1	1e-147	protein NAD dependent epimerase/dehydratase family protein, putative, expressed	AT1G32220.1	1e-110	binding / catalytic/ coenzyme binding
Contig6087_at	**(-)		*(-)		***(-)	*(+)
Contig6087_s_at	**(-)				***(-)		UniRef90_Q2R376	2e-51	Expressed protein n=3 Tax=Oryza sativa RepID=Q2R376_ORYSJ	LOC_Os11g32890.1	6e-53	protein expressed protein	AT5G07330.1	7e-23	unknown protein
Contig6202_at	*(+)				*(-)	*(-)	UniRef90_A7QGY3	1e-155	Proline iminopeptidase n=1 Tax=Vitis vinifera RepID=A7QGY3_VITVI	LOC_Os05g43830.1	0	protein hydrolase, alpha/beta fold family domain containing protein, expressed	AT2G14260.2	1e-150	PIP; aminopeptidase
Contig6214_at	*(-)					**(+)	UniRef90_Q0ILK8	0	Os12g0639400 protein (Fragment) n=2 Tax=Oryza sativa Japonica Group RepID=Q0ILK8_ORYSJ	LOC_Os12g44210.1	1e-172	protein ATPase, AAA family domain containing protein, expressed	AT5G40010.1	1e-144	AATP1 (AAA-ATPase 1); ATP binding / ATPase/ nucleoside-triphosphatase/ nucleotide binding
Contig6247_at	*(-)				*(-)	*(+)	UniRef90_Q1KMP8	0	Serine/threonine kinase-like protein ABC1063 n=2 Tax=Hordeum vulgare subsp. vulgare RepID=Q1KMP8_HORVD	LOC_Os03g16740.1	0	protein protein kinase APK1A, chloroplast precursor, putative, expressed	AT2G28930.3	1e-142	APK1B; ATP binding / kinase/ protein kinase/ protein serine/threonine kinase
Contig6313_at	*(+)				*(+)		UniRef90_Q60DC5	1e-127	Progesterone 5-beta-reductase, putative (Putative uncharacterized protein) (Os03g0436400 protein) (Progesterone 5-beta-reductase, putative, expressed) (Expresse	LOC_Os03g32170.1	1e-129	protein NAD dependent epimerase/dehydratase family protein, putative, expressed	AT4G24220.2	2e-88	VEP1 (VEIN PATTERNING 1); binding / catalytic
Contig6339_s_at	*(+)		*(+)		**(+)	*(-)	UniRef90_Q5VR89	1e-116	Aquaporin SIP1-1 n=1 Tax=Oryza sativa Japonica Group RepID=SIP11_ORYSJ	LOC_Os01g08660.1	1e-118	protein aquaporin protein, putative, expressed	AT3G04090.1	8e-69	SIP1A (SMALL AND BASIC INTRINSIC PROTEIN 1A); water channel
Contig6340_at	**(+)		*(+)		**(+)		UniRef90_Q5VR89	1e-116	Aquaporin SIP1-1 n=1 Tax=Oryza sativa Japonica Group RepID=SIP11_ORYSJ	LOC_Os01g08660.1	1e-118	protein aquaporin protein, putative, expressed	AT3G04090.1	8e-69	SIP1A (SMALL AND BASIC INTRINSIC PROTEIN 1A); water channel
Contig6362_s_at	*(-)	*(-)	*(-)		*(-)		UniRef90_Q2R092	1e-89	Tropinone reductase, putative (Putative uncharacterized protein) (Os11g0654400 protein) n=3 Tax=Oryza sativa RepID=Q2R092_ORYSJ	LOC_Os11g43360.1	3e-91	protein tropinone reductase 2, putative	AT5G06060.1	1e-73	tropinone reductase, putative / tropine dehydrogenase, putative
Contig6407_at	**(+)		*(+)		**(+)
Contig6408_at					*(-)	*(+)	UniRef90_Q6ZGK3	4e-98	Emp24/gp25L/p24-like (Putative uncharacterized protein) (Os02g0768200 protein) n=2 Tax=Oryza sativa RepID=Q6ZGK3_ORYSJ	LOC_Os02g52920.1	1e-99	protein emp24/gp25L/p24 family protein, putative, expressed	AT1G09580.1	3e-70	emp24/gp25L/p24 family protein
Contig6411_at			***(+)		*(+)		UniRef90_A2XEH5	0	Putative uncharacterized protein n=2 Tax=Oryza sativa RepID=A2XEH5_ORYSI	LOC_Os03g14170.1	0	protein 3-ketoacyl-CoA synthase, putative, expressed	AT1G01120.1	0	KCS1 (3-KETOACYL-COA SYNTHASE 1); acyltransferase/ fatty acid elongase
Contig6428_s_at	*(-)		*(-)				UniRef90_Q6Z6Y1	1e-127	Putative amidotransferase (Putative uncharacterized protein) (Os02g0130100 protein) n=1 Tax=Oryza sativa Japonica Group RepID=Q6Z6Y1_ORYSJ	LOC_Os02g03740.1	1e-129	protein pyridoxal biosynthesis protein PDX2, putative, expressed	AT5G60540.1	3e-90	PDX2 (PYRIDOXINE BIOSYNTHESIS 2); glutaminase/ glutaminyl-tRNA synthase (glutamine-hydrolyzing)/ protein heterodimerization
Contig6435_at	*(+)		***(+)		*(+)		UniRef90_Q10NX2	0	Phosphoenolpyruvate carboxykinase, putative, expressed (Os03g0255500 protein) n=3 Tax=Oryza sativa RepID=Q10NX2_ORYSJ	LOC_Os03g15050.2	0	protein phosphoenolpyruvate carboxykinase, putative, expressed	AT4G37870.1	0	PCK1 (PHOSPHOENOLPYRUVATE CARBOXYKINASE 1); ATP binding / phosphoenolpyruvate carboxykinase (ATP)/ phosphoenolpyruvate carboxyk
Contig6446_at						*(+)
Contig6515_at	*(+)				**(+)		UniRef90_A2ZAQ9	1e-137	Putative uncharacterized protein n=4 Tax=Oryza sativa RepID=A2ZAQ9_ORYSI	LOC_Os11g02130.1	1e-139	protein peroxidase precursor, putative, expressed	AT5G05340.1	1e-109	peroxidase, putative
Contig6533_at	**(-)				*(-)	**(+)	UniRef90_Q689G6	0	Two-component response regulator-like PRR95 n=2 Tax=Oryza sativa Japonica Group RepID=PRR95_ORYSJ	LOC_Os09g36220.2	0	protein response regulator receiver domain containing protein, expressed	AT5G24470.1	4e-80	APRR5 (ARABIDOPSIS PSEUDO-RESPONSE REGULATOR 5); transcription regulator/ two-component response regulator
Contig6571_at					*(-)		UniRef90_Q3MST6	2e-95	Peptidyl-prolyl cis-trans isomerase n=3 Tax=Oryza sativa RepID=Q3MST6_ORYSI	LOC_Os05g38370.1	5e-97	protein peptidyl-prolyl cis-trans isomerase, FKBP-type, putative, expressed	AT3G55520.1	5e-82	immunophilin, putative / FKBP-type peptidyl-prolyl cis-trans isomerase, putative
Contig6572_at	*(-)				**(-)		UniRef90_Q0JD50	1e-168	Os04g0431200 protein n=6 Tax=Oryza sativa RepID=Q0JD50_ORYSJ	LOC_Os04g35190.1	1e-171	protein OsFBX133 - F-box domain containing protein, expressed	AT1G21760.1	1e-117	FBP7 (F-BOX PROTEIN 7)
Contig6582_at	**(+)				*(+)	**(-)	UniRef90_Q0DXF4	1e-128	Os02g0756800 protein n=3 Tax=Oryza sativa RepID=Q0DXF4_ORYSJ	LOC_Os06g11660.1	1e-141	protein phosphate-induced protein 1 conserved region domain containing protein, expressed	AT4G08950.1	5e-89	EXO (EXORDIUM)
Contig670_at	*(-)				*(-)		UniRef90_Q653W2	1e-140	(2R)-phospho-3-sulfolactate synthase-like (Os06g0682900 protein) (Phosphosulfolactate synthase-related protein) n=2 Tax=Oryza sativa RepID=Q653W2_ORYSJ	LOC_Os06g46900.1	1e-142	protein phosphosulfolactate synthase-related protein, putative, expressed	AT4G21320.1	1e-103	HSA32 (HEAT-STRESS-ASSOCIATED 32); catalytic
Contig6744_at	**(+)	*(+)		*(+)	*(+)	***(-)	UniRef90_Q653D5	1e-141	Zinc finger protein-like (Os09g0560900 protein) n=1 Tax=Oryza sativa Japonica Group RepID=Q653D5_ORYSJ	LOC_Os09g38790.3	1e-148	protein ZOS9-19 - C2H2 zinc finger protein, expressed	AT1G30970.1	3e-93	SUF4 (suppressor of FRIGIDA4); DNA binding / protein heterodimerization/ protein homodimerization/ transcription factor
Contig6770_s_at	*(+)		**(+)		**(+)		UniRef90_Q7XXP3	1e-128	Hydroxyanthranilate hydroxycinnamoyltransferase 1 n=3 Tax=Avena sativa RepID=Q7XXP3_AVESA	LOC_Os02g39850.1	1e-125	protein transferase family protein, putative, expressed	AT5G48930.1	3e-77	HCT (HYDROXYCINNAMOYL-COA SHIKIMATE/QUINATE HYDROXYCINNAMOYL TRANSFERASE); quinate O-hydroxycinnamoyltransferase/ shikimate O-h
Contig6777_at	*(+)				*(+)		UniRef90_Q7XBA4	1e-158	Cysteine protease CP1 (Os05g0108600 protein) (Cysteine proteinase CP1) n=4 Tax=Oryza sativa RepID=Q7XBA4_ORYSJ	LOC_Os05g01810.1	1e-160	protein xylem cysteine proteinase 2 precursor, putative, expressed	AT4G35350.1	1e-139	XCP1 (XYLEM CYSTEINE PEPTIDASE 1); cysteine-type endopeptidase/ cysteine-type peptidase
Contig6780_at	***(+)		*(+)		*(+)		UniRef90_Q10JT5	8e-83	Transcription initiation factor IID, 31kD subunit family protein, expressed n=1 Tax=Oryza sativa Japonica Group RepID=Q10JT5_ORYSJ	LOC_Os03g29470.1	2e-84	protein transcription initiation factor IID, putative, expressed	AT1G54140.1	1e-51	TAFII21 (TATA BINDING PROTEIN ASSOCIATED FACTOR 21KDA SUBUNIT); DNA binding / transcription initiation factor
Contig6781_at	***(+)		*(+)		**(+)	*(-)	UniRef90_Q10JT5	3e-77	Transcription initiation factor IID, 31kD subunit family protein, expressed n=1 Tax=Oryza sativa Japonica Group RepID=Q10JT5_ORYSJ	LOC_Os03g29470.1	8e-79	protein transcription initiation factor IID, putative, expressed	AT1G54140.1	4e-51	TAFII21 (TATA BINDING PROTEIN ASSOCIATED FACTOR 21KDA SUBUNIT); DNA binding / transcription initiation factor
Contig6787_at	*(+)						UniRef90_Q2UXF7	1e-125	Fructan 6-exohydrolase n=1 Tax=Triticum aestivum RepID=Q2UXF7_WHEAT	LOC_Os09g08072.1	5e-96	protein glycosyl hydrolases, putative, expressed	AT1G55120.2	2e-65	ATFRUCT5 (BETA-FRUCTOFURANOSIDASE 5); hydrolase, hydrolyzing O-glycosyl compounds / levanase
Contig6870_at					*(+)		UniRef90_A2XMV1	0	Putative uncharacterized protein n=2 Tax=Oryza sativa RepID=A2XMV1_ORYSI	LOC_Os03g58040.3	0	protein glutamate dehydrogenase protein, putative, expressed	AT5G18170.1	0	GDH1 (GLUTAMATE DEHYDROGENASE 1); ATP binding / glutamate dehydrogenase [NAD(P)+]/ oxidoreductase
Contig6897_at	*(+)	*(+)	*(+)		**(+)	*(-)	UniRef90_P07519	0	Serine carboxypeptidase 1 chain B n=1 Tax=Hordeum vulgare RepID=CBP1_HORVU	LOC_Os12g15470.2	0	protein OsSCP65 - Putative Serine Carboxypeptidase homologue, expressed	AT4G12910.1	0	scpl20 (serine carboxypeptidase-like 20); serine-type carboxypeptidase
Contig6910_at			*(+)				UniRef90_Q6ZG42	0	Putative latex protein allergen (Putative uncharacterized protein) (Os08g0477100 protein) n=3 Tax=Oryza sativa RepID=Q6ZG42_ORYSJ	LOC_Os08g37180.1	0	protein patatin, putative, expressed	AT2G26560.1	1e-126	PLA2A (PHOSPHOLIPASE A 2A); lipase/ nutrient reservoir
Contig6926_at	*(+)		*(+)				UniRef90_A2YWL0	9e-73	Putative uncharacterized protein n=1 Tax=Oryza sativa Indica Group RepID=A2YWL0_ORYSI	LOC_Os08g38620.1	2e-74	protein expressed protein
Contig6933_s_at	*(+)				*(+)	**(-)	UniRef90_Q8L698	4e-36	Defensin n=1 Tax=Triticum aestivum RepID=Q8L698_WHEAT	LOC_Os02g41904.1	1e-27	protein DEF7 - Defensin and Defensin-like DEFL family	AT2G02100.1	2e-15	LCR69 (LOW-MOLECULAR-WEIGHT CYSTEINE-RICH 69); peptidase inhibitor
Contig6938_at	**(+)		***(+)		***(+)		UniRef90_A2YNH9	2e-35	Putative uncharacterized protein n=3 Tax=Oryza sativa RepID=A2YNH9_ORYSI	LOC_Os07g41340.1	3e-36	protein B12D protein, putative, expressed	AT3G29970.1	2e-27	germination protein-related
Contig6953_at	*(-)		*(-)		*(-)	*(+)
Contig6997_at	*(+)		*(+)				UniRef90_Q0DKC7	1e-42	Os05g0173500 protein n=2 Tax=Oryza sativa Japonica Group RepID=Q0DKC7_ORYSJ	LOC_Os01g73005.1	2e-44	protein expressed protein
Contig7003_at	**(-)									LOC_Os05g35800.1	1e-10	protein conserved hypothetical protein
Contig7032_at	**(+)				*(+)	*(-)	UniRef90_Q8W012	0	Alpha-L-arabinofuranosidase/beta-D-xylosidase isoenzyme ARA-I n=1 Tax=Hordeum vulgare RepID=Q8W012_HORVU	LOC_Os04g54810.1	0	protein beta-D-xylosidase, putative, expressed	AT5G64570.1	0	XYL4; hydrolase, hydrolyzing O-glycosyl compounds / xylan 1,4-beta-xylosidase
Contig7052_s_at			**(+)				UniRef90_Q10M62	1e-102	Expressed protein (Putative uncharacterized protein) n=2 Tax=Oryza sativa RepID=Q10M62_ORYSJ	LOC_Os03g20580.1	1e-104	protein expressed protein	AT2G39300.1	9e-28	unknown protein
Contig7061_s_at	*(+)		**(+)		**(+)		UniRef90_A3FPG3	0	Serine/threonine protein kinase n=2 Tax=Hordeum vulgare subsp. vulgare RepID=A3FPG3_HORVD	LOC_Os11g11890.1	4e-94	protein protein kinase domain containing protein, expressed	AT4G21410.1	1e-55	protein kinase family protein
Contig7088_at	*(+)	**(+)	*(+)		**(+)	*(-)	UniRef90_P00693	0	Alpha-amylase type A isozyme n=7 Tax=Pooideae RepID=AMY1_HORVU	LOC_Os06g49970.2	0	protein alpha-amylase precursor, putative, expressed	AT4G25000.1	1e-148	AMY1 (ALPHA-AMYLASE-LIKE); alpha-amylase
Contig709_at	**(+)				**(+)	**(-)	UniRef90_Q43214	3e-61	Protein H2A.6 n=3 Tax=Triticum aestivum RepID=H2A6_WHEAT	LOC_Os03g17100.1	3e-61	protein Core histone H2A/H2B/H3/H4 domain containing protein, putative, expressed	AT5G02560.1	4e-55	HTA12; DNA binding
Contig7097_s_at	**(+)		**(+)		**(+)		UniRef90_Q84V55	0	Secretory acid phosphatase n=3 Tax=Oryza sativa RepID=Q84V55_ORYSA	LOC_Os12g44020.1	0	protein Ser/Thr protein phosphatase family protein, putative, expressed	AT2G16430.2	0	PAP10 (PURPLE ACID PHOSPHATASE 10); acid phosphatase/ protein serine/threonine phosphatase
Contig7112_at	***(-)		**(-)		***(-)		UniRef90_Q75GU1	1e-55	Putative uncharacterized protein OJ1499_D04.17 (Os03g0723400 protein) (Expressed protein) n=3 Tax=Oryza sativa RepID=Q75GU1_ORYSJ	LOC_Os03g51350.1	3e-57	protein expressed protein	AT5G66780.1	5e-20	unknown protein
Contig7120_at					*(-)	*(+)	UniRef90_Q10PZ5	0	Cysteine synthase n=1 Tax=Oryza sativa Japonica Group RepID=Q10PZ5_ORYSJ	LOC_Os03g11660.1	0	protein cysteine synthase, putative, expressed	AT1G55880.1	1e-167	pyridoxal-5'-phosphate-dependent enzyme, beta family protein
Contig7125_s_at					*(-)		UniRef90_Q01KI6	1e-142	H0404F02.11 protein n=4 Tax=Oryza sativa RepID=Q01KI6_ORYSA	LOC_Os04g48880.1	1e-143	protein fatty acid hydroxylase, putative, expressed	AT4G25700.1	1e-103	BETA-OHASE 1 (BETA-HYDROXYLASE 1); carotene beta-ring hydroxylase
Contig7133_at	*(-)		**(-)		*(-)		UniRef90_Q8L5E4	0	Putative CENP-E like kinetochore protein n=1 Tax=Hordeum vulgare RepID=Q8L5E4_HORVU	LOC_Os05g07680.2	0	protein KIP1, putative, expressed	AT5G58320.2	1e-55	kinase interacting protein-related
Contig7137_at					*(+)		UniRef90_Q8LIX4	0	Putative uncharacterized protein OSJNBb0053G03.20 (Os01g0767600 protein) (Putative uncharacterized protein B1143G03.6) n=1 Tax=Oryza sativa Japonica Group RepID	LOC_Os01g56180.1	0	protein expressed protein	AT5G64510.1	1e-113	unknown protein
Contig7147_at						*(+)	UniRef90_Q0JBY6	1e-171	Os04g0502900 protein n=2 Tax=Oryza sativa RepID=Q0JBY6_ORYSJ	LOC_Os04g42430.2	1e-172	protein EF hand family protein, putative, expressed	AT4G32060.1	1e-126	calcium-binding EF hand family protein
Contig7161_at	*(-)		**(-)		***(-)		UniRef90_A3AHG5	1e-125	Late embryogenesis abundant protein 1 n=2 Tax=Oryza sativa RepID=LEA1_ORYSJ	LOC_Os03g20680.1	1e-127	protein late embryogenesis abundant protein 1, putative, expressed	AT2G36640.1	6e-37	ATECP63 (EMBRYONIC CELL PROTEIN 63)
Contig7185_at	**(-)				*(-)	*(+)	UniRef90_Q6K2V1	1e-67	Putative uncharacterized protein OSJNBa0018I03.11 (Os09g0120100 protein) (Putative uncharacterized protein OJ1512_E04.38) n=1 Tax=Oryza sativa Japonica Group Re	LOC_Os09g03210.1	4e-69	protein expressed protein
Contig7221_s_at	**(+)				*(+)	*(-)	UniRef90_Q56B89	1e-150	Ice recrystallization inhibition protein 2 n=1 Tax=Triticum aestivum RepID=Q56B89_WHEAT	LOC_Os07g01710.1	1e-60	protein phytosulfokine receptor precursor, putative, expressed	AT5G53890.1	8e-40	leucine-rich repeat transmembrane protein kinase, putative
Contig7382_s_at	*(-)		*(-)				UniRef90_A7J2C3	0	Fructose-1,6-bisphosphatase 2 n=4 Tax=Oryza sativa RepID=A7J2C3_ORYSJ	LOC_Os05g36270.1	0	protein fructose-1,6-bisphosphatase, putative, expressed	AT1G43670.1	1e-164	fructose-1,6-bisphosphatase, putative / D-fructose-1,6-bisphosphate 1-phosphohydrolase, putative / FBPase, putative
Contig7388_at	*(+)		*(+)		*(+)		UniRef90_Q6AVV6	0	Nitrate transporter, putative (Os03g0687000 protein) (POT family protein, expressed) n=1 Tax=Oryza sativa Japonica Group RepID=Q6AVV6_ORYSJ	LOC_Os03g48180.1	0	protein peptide transporter PTR2, putative, expressed	AT5G62680.1	1e-176	proton-dependent oligopeptide transport (POT) family protein
Contig7399_s_at					*(+)		UniRef90_Q6H7H9	1e-113	Carboxyl-terminal proteinase-like (Os02g0654500 protein) n=2 Tax=Oryza sativa RepID=Q6H7H9_ORYSJ	LOC_Os02g43760.1	1e-115	protein ubiquitin carboxyl-terminal hydrolase, family 1, putative, expressed	AT4G17510.1	2e-77	UCH3 (UBIQUITIN C-TERMINAL HYDROLASE 3); ubiquitin thiolesterase
Contig7402_at	**(-)				*(-)	*(+)
Contig7448_s_at						*(+)	UniRef90_O04941	1e-115	Glutathione S-transferase TSI-1 (Glutathione S-transferase 1) n=3 Tax=Triticeae RepID=O04941_AEGTA	LOC_Os10g38660.1	2e-85	protein glutathione S-transferase, putative, expressed	AT1G10370.1	1e-58	ERD9 (EARLY-RESPONSIVE TO DEHYDRATION 9); glutathione transferase
Contig7464_at	*(-)				*(-)	*(+)	UniRef90_Q2RA28	1e-123	Expressed protein (Os11g0168300 protein) n=3 Tax=Oryza sativa RepID=Q2RA28_ORYSJ	LOC_Os11g06760.1	1e-124	protein protein of unknown function domain containing protein, expressed	AT1G76010.1	7e-75	nucleic acid binding
Contig7499_at					*(-)		UniRef90_A2ZP55	4e-86	Putative uncharacterized protein n=3 Tax=Oryza sativa RepID=A2ZP55_ORYSJ	LOC_Os01g05060.1	3e-96	protein mitochondrial glycoprotein, putative, expressed	AT5G05990.1	2e-36	mitochondrial glycoprotein family protein / MAM33 family protein
Contig7580_at	*(-)						UniRef90_Q10NQ3	0	Vacuolar sorting protein 9 domain containing protein, expressed n=1 Tax=Oryza sativa Japonica Group RepID=Q10NQ3_ORYSJ	LOC_Os03g15650.1	0	protein vacuolar sorting protein, putative, expressed	AT3G19770.1	1e-137	VPS9A; Rho guanyl-nucleotide exchange factor
Contig7585_at		*(-)	*(-)		*(-)		UniRef90_Q2QXY2	8e-91	RNA polymerase Rpb5, N-terminal domain containing protein, expressed n=1 Tax=Oryza sativa Japonica Group RepID=Q2QXY2_ORYSJ	LOC_Os12g04510.1	2e-92	protein DNA-directed RNA polymerases I, II, and III subunit RPABC1, putative, expressed	AT3G57080.1	3e-51	NRPE5; DNA binding / DNA-directed RNA polymerase
Contig7592_at		*(-)	**(-)		*(-)		UniRef90_A2Y8K3	1e-60	Putative uncharacterized protein n=2 Tax=Oryza sativa RepID=A2Y8K3_ORYSI	LOC_Os06g02530.1	3e-62	protein expressed protein	AT4G28310.1	2e-24	unknown protein
Contig7632_at	**(+)				*(+)	*(-)	UniRef90_Q6K9F6	0	Putative CER1 protein (Os02g0621300 protein) n=1 Tax=Oryza sativa Japonica Group RepID=Q6K9F6_ORYSJ	LOC_Os02g40784.1	0	protein WAX2, putative, expressed	AT1G02205.2	0	CER1 (ECERIFERUM 1); octadecanal decarbonylase
Contig7650_at			**(-)				UniRef90_A3BL87	2e-35	Putative uncharacterized protein n=2 Tax=Oryza sativa Japonica Group RepID=A3BL87_ORYSJ	LOC_Os07g37850.1	1e-37	protein expressed protein
Contig7672_at	**(-)				**(-)		UniRef90_A7L5U7	1e-153	Protein phosphatase 2C n=2 Tax=Triticum aestivum RepID=A7L5U7_WHEAT	LOC_Os06g48300.1	1e-137	protein protein phosphatase 2C, putative, expressed	AT4G31750.1	1e-124	WIN2 (HOPW1-1-INTERACTING 2); protein serine/threonine phosphatase
Contig7725_at				*(+)	*(+)	*(-)	UniRef90_Q6Z8I8	1e-155	Putative polyphosphoinositide binding protein Ssh2 (Putative uncharacterized protein) (Os02g0752000 protein) n=2 Tax=Oryza sativa RepID=Q6Z8I8_ORYSJ	LOC_Os02g51610.2	1e-156	protein CRAL/TRIO domain containing protein, expressed	AT1G22180.2	4e-91	SEC14 cytosolic factor family protein / phosphoglyceride transfer family protein
Contig7736_at	***(-)		*(-)		**(-)	*(+)	UniRef90_A2Y0V7	7e-82	Putative uncharacterized protein n=2 Tax=Oryza sativa RepID=A2Y0V7_ORYSI	LOC_Os05g07940.1	2e-83	protein glyoxalase family protein, putative, expressed	AT1G80160.1	3e-59	lactoylglutathione lyase family protein / glyoxalase I family protein
Contig7880_at	**(+)						UniRef90_Q01HW0	1e-123	B0616E02-H0507E05.12 protein n=2 Tax=Oryza sativa RepID=Q01HW0_ORYSA	LOC_Os04g01674.1	1e-124	protein erythronate-4-phosphate dehydrogenase domain containing protein, expressed	AT1G12550.1	9e-96	oxidoreductase family protein
Contig7938_at	**(+)		*(+)		**(+)		UniRef90_Q43763	0	Alpha-glucosidase n=2 Tax=Hordeum vulgare RepID=AGLU_HORVU	LOC_Os06g46284.2	0	protein glycosyl hydrolase, family 31, putative, expressed	AT5G11720.1	1e-171	alpha-glucosidase 1 (AGLU1)
Contig7940_at						*(+)	UniRef90_Q0J8X2	1e-114	Os04g0683100 protein (Fragment) n=2 Tax=Oryza sativa Japonica Group RepID=Q0J8X2_ORYSJ	LOC_Os04g58640.1	1e-113	protein cleavage and polyadenylation specificity factor subunit 5, putative, expressed	AT4G25550.1	1e-101	protein binding
Contig7980_at	*(-)		*(-)				UniRef90_Q6Q7Y1	5e-82	Putative ABA-induced protein n=1 Tax=Cynodon dactylon RepID=Q6Q7Y1_CYNDA	LOC_Os06g14370.2	3e-78	protein caleosin related protein, putative, expressed	AT1G70680.1	3e-59	caleosin-related family protein
Contig7984_s_at	**(-)		*(-)		*(-)
Contig7985_at	**(-)				*(-)
Contig8017_at	**(-)		*(-)		**(-)	*(+)	UniRef90_A2X3H0	1e-142	Putative uncharacterized protein n=2 Tax=Oryza sativa RepID=A2X3H0_ORYSI	LOC_Os02g17990.2	1e-169	protein Leucine Rich Repeat family protein, expressed	AT3G58530.1	1e-119	F-box family protein-related
Contig803_x_at	**(+)				**(+)	*(-)
Contig8046_at	*(-)				**(-)	*(+)	UniRef90_Q5N8G4	0	Putative uncharacterized protein P0408G07.36 (Putative uncharacterized protein P0434C04.15) n=1 Tax=Oryza sativa Japonica Group RepID=Q5N8G4_ORYSJ	LOC_Os01g66350.1	0	protein DUF647 domain containing protein, putative, expressed	AT5G49820.1	1e-170	emb1879 (embryo defective 1879)
Contig8131_s_at					*(-)		UniRef90_Q5SND4	0	Putative GAMYB-binding protein (Os06g0171900 protein) n=1 Tax=Oryza sativa Japonica Group RepID=Q5SND4_ORYSJ	LOC_Os06g07540.2	0	protein WD-40 repeat family protein, putative, expressed	AT5G56190.2	1e-156	WD-40 repeat family protein
Contig8173_at				*(+)			UniRef90_Q0ISL6	2e-27	Os11g0496500 protein n=4 Tax=Oryza sativa RepID=Q0ISL6_ORYSJ	LOC_Os11g30360.1	6e-29	protein expressed protein	AT5G63500.1	2e-22	unknown protein
Contig8177_at	*(-)		**(-)		**(-)		UniRef90_Q6AU10	6e-50	Putative ribosomal protein L6 (Os03g0725000 protein) (Mitochondrial 60S ribosomal protein L6, putative, expressed) n=2 Tax=Oryza sativa Japonica Group RepID=Q6A	LOC_Os03g51510.3	2e-51	protein ribosomal protein L6, putative, expressed	AT2G18400.1	3e-40	ribosomal protein L6 family protein
Contig8178_at		**(-)					UniRef90_A3BB69	3e-18	Putative uncharacterized protein n=2 Tax=Oryza sativa RepID=A3BB69_ORYSJ	LOC_Os06g21410.1	6e-19	protein arabinogalactan peptide 23 precursor, putative, expressed	AT2G41905.1	1e-12	unknown protein
Contig8225_at	**(-)		**(-)		***(-)		UniRef90_Q84T61	0	Putative heat shock transcription factor (Os03g0854500 protein) (Heat shock factor protein HSF8, putative, expressed) (Heat shock factor RHSF3) n=3 Tax=Oryza sa	LOC_Os03g63750.1	0	protein HSF-type DNA-binding domain containing protein, expressed	AT5G16820.2	1e-111	HSF3 (HEAT SHOCK FACTOR 3); DNA binding / transcription factor
Contig8243_at						*(+)	UniRef90_Q6K4H9	1e-118	Ankyrin repeat protein E4_8-like (Os09g0124800 protein) n=1 Tax=Oryza sativa Japonica Group RepID=Q6K4H9_ORYSJ	LOC_Os09g03750.1	1e-119	protein ankyrin, putative, expressed	AT3G04710.1	3e-65	ankyrin repeat family protein
Contig8246_at	**(-)		*(-)		*(-)		UniRef90_Q10RZ1	0	Beta-amylase n=3 Tax=Oryza sativa RepID=Q10RZ1_ORYSJ	LOC_Os03g04770.1	0	protein beta-amylase, putative, expressed	AT3G23920.1	1e-179	BAM1 (BETA-AMYLASE 1); beta-amylase
Contig8260_s_at	**(-)				**(-)		UniRef90_A2WY81	1e-115	Putative uncharacterized protein n=3 Tax=Oryza sativa RepID=A2WY81_ORYSI	LOC_Os01g68450.1	1e-120	protein expressed protein	AT1G65230.1	4e-85	unknown protein
Contig8395_at	**(-)		*(-)		***(-)		UniRef90_A3CJM7	4e-54	Putative uncharacterized protein n=2 Tax=Oryza sativa RepID=A3CJM7_ORYSJ	LOC_Os12g43140.1	6e-43	protein late embryogenesis abundant protein D-34, putative, expressed	AT3G22490.1	2e-27	late embryogenesis abundant protein, putative / LEA protein, putative
Contig8435_at	***(+)		***(+)		***(+)	*(-)
Contig8450_s_at		*(+)					UniRef90_Q0J0H9	0	Os09g0508300 protein n=3 Tax=Oryza sativa RepID=Q0J0H9_ORYSJ	LOC_Os08g42370.1	0	protein zinc finger DHHC domain-containing protein, putative, expressed	AT3G26935.1	1e-151	zinc finger (DHHC type) family protein
Contig8489_s_at	**(-)		**(-)		**(-)	*(+)	UniRef90_Q10RL8	1e-171	FAD binding domain containing protein, expressed (Putative uncharacterized protein) (Os03g0154000 protein) n=2 Tax=Oryza sativa RepID=Q10RL8_ORYSJ	LOC_Os03g05910.1	1e-173	protein expressed protein	AT4G38540.1	7e-97	monooxygenase, putative (MO2)
Contig8490_at	***(-)		**(-)		***(-)	*(+)	UniRef90_Q10RL8	1e-171	FAD binding domain containing protein, expressed (Putative uncharacterized protein) (Os03g0154000 protein) n=2 Tax=Oryza sativa RepID=Q10RL8_ORYSJ	LOC_Os03g05910.1	1e-173	protein expressed protein	AT4G38540.1	7e-97	monooxygenase, putative (MO2)
Contig8499_at			*(+)		*(+)		UniRef90_A2YU74	0	Putative uncharacterized protein n=2 Tax=Oryza sativa RepID=A2YU74_ORYSI	LOC_Os08g25460.1	0	protein transcription initiation factor, putative, expressed	AT1G03280.1	1e-147	transcription initiation factor IIE (TFIIE) alpha subunit family protein / general transcription factor TFIIE family protein
Contig8545_at	***(+)			*(+)	***(+)	***(-)	UniRef90_Q6ZC61	1e-28	Ribosomal protein L30p family-like (Os08g0110100 protein) n=2 Tax=Oryza sativa RepID=Q6ZC61_ORYSJ	LOC_Os08g01859.1	4e-30	protein ribosomal protein L30 containing protein, expressed	AT5G55140.1	4e-23	ribosomal protein L30 family protein
Contig8605_at	**(+)					**(-)	UniRef90_A2YK70	4e-35	Putative uncharacterized protein n=2 Tax=Oryza sativa RepID=A2YK70_ORYSI	LOC_Os07g17330.1	1e-36	protein B12D protein, putative, expressed	AT3G48140.1	1e-29	senescence-associated protein, putative
Contig8610_at	**(+)	*(+)		*(+)	**(+)	***(-)	UniRef90_Q0D782	2e-55	Os07g0281800 protein (Fragment) n=1 Tax=Oryza sativa Japonica Group RepID=Q0D782_ORYSJ	LOC_Os07g18120.1	6e-57	protein aldehyde oxidase, putative, expressed	AT5G20960.2	3e-44	AAO1 (ARABIDOPSIS ALDEHYDE OXIDASE 1); aldehyde oxidase/ indole-3-acetaldehyde oxidase
Contig8610_s_at	*(+)	*(+)		**(+)	*(+)	***(-)	UniRef90_Q0D782	2e-55	Os07g0281800 protein (Fragment) n=1 Tax=Oryza sativa Japonica Group RepID=Q0D782_ORYSJ	LOC_Os07g18120.1	6e-57	protein aldehyde oxidase, putative, expressed	AT5G20960.2	3e-44	AAO1 (ARABIDOPSIS ALDEHYDE OXIDASE 1); aldehyde oxidase/ indole-3-acetaldehyde oxidase
Contig869_x_at	*(+)				*(+)
Contig8749_at	*(+)		***(+)		**(+)		UniRef90_Q6ZFH9	1e-148	Putative glycerophosphoryl diester phosphodiesterase 2 (Os08g0503200 protein) n=1 Tax=Oryza sativa Japonica Group RepID=Q6ZFH9_ORYSJ	LOC_Os08g39350.1	1e-150	protein glycerophosphoryl diester phosphodiesterase family protein, putative, expressed	AT5G55480.1	3e-94	SVL1 (SHV3-LIKE 1); glycerophosphodiester phosphodiesterase/ phosphoric diester hydrolase
Contig8766_at	**(-)		***(-)		**(-)		UniRef90_Q5VNV1	0	Glycine cleavage T protein-like (Os06g0134800 protein) n=1 Tax=Oryza sativa Japonica Group RepID=Q5VNV1_ORYSJ	LOC_Os06g04380.1	0	protein aminomethyltransferase, putative, expressed	AT4G12130.1	1e-129	aminomethyltransferase
Contig8815_at	***(+)		*(+)	*(+)	***(+)	**(-)
Contig8816_at	***(-)			**(-)	**(-)	**(+)	UniRef90_Q7XWV6	1e-102	OSJNBb0067G11.11 protein (Os04g0270200 protein) n=1 Tax=Oryza sativa Japonica Group RepID=Q7XWV6_ORYSJ	LOC_Os04g20230.1	1e-104	protein neighbor of COX4, putative, expressed	AT5G55940.1	3e-62	emb2731 (embryo defective 2731)
Contig8824_at	*(-)				*(-)	*(+)	UniRef90_A2YYM6	6e-47	Putative uncharacterized protein n=2 Tax=Oryza sativa RepID=A2YYM6_ORYSI	LOC_Os09g04100.1	2e-48	protein expressed protein	AT4G31830.1	3e-19	unknown protein
Contig8872_at	***(-)		*(-)		***(-)	**(+)	UniRef90_Q8L545	0	CONSTANS-like protein CO6 n=2 Tax=Hordeum vulgare subsp. vulgare RepID=Q8L545_HORVD	LOC_Os06g44450.1	1e-134	protein CCT/B-box zinc finger protein, putative, expressed	AT5G57660.1	6e-52	zinc finger (B-box type) family protein
Contig8921_at	**(-)		*(-)		**(-)	*(+)	UniRef90_Q2L3B2	3e-47	Putative methyl-binding domain (MBD108) protein (Fragment) n=1 Tax=Brachypodium sylvaticum RepID=Q2L3B2_BRASY	LOC_Os09g32090.2	4e-44	protein methyl-binding domain protein MBD, putative, expressed	AT5G35330.2	3e-36	MBD02 (METHYL-CPG-BINDING DOMAIN PROTEIN 02); DNA binding / DNA demethylase
Contig8922_s_at	*(-)				*(-)	**(+)	UniRef90_Q2L3B2	3e-47	Putative methyl-binding domain (MBD108) protein (Fragment) n=1 Tax=Brachypodium sylvaticum RepID=Q2L3B2_BRASY	LOC_Os09g32090.2	4e-44	protein methyl-binding domain protein MBD, putative, expressed	AT5G35330.2	3e-38	MBD02 (METHYL-CPG-BINDING DOMAIN PROTEIN 02); DNA binding / DNA demethylase
Contig9052_at	***(+)			**(+)	**(+)	***(-)	UniRef90_Q0DNI8	1e-110	Os03g0750700 protein (Fragment) n=3 Tax=Oryza sativa RepID=Q0DNI8_ORYSJ	LOC_Os03g53950.1	1e-111	protein strictosidine synthase, putative, expressed	AT1G08470.1	8e-85	strictosidine synthase family protein
Contig9138_at	**(+)			*(+)		*(-)	UniRef90_Q7XB14	0	Homogentisic acid geranylgeranyl transferase n=1 Tax=Hordeum vulgare RepID=Q7XB14_HORVU	LOC_Os06g43880.1	1e-153	protein prenyltransferase, putative, expressed	AT2G18950.1	1e-95	HPT1 (HOMOGENTISATE PHYTYLTRANSFERASE 1); homogentisate phytyltransferase/ prenyltransferase
Contig9148_at	*(-)		**(-)		**(-)		UniRef90_Q0DSP6	2e-73	Os03g0296300 protein (Fragment) n=2 Tax=Oryza sativa Japonica Group RepID=Q0DSP6_ORYSJ	LOC_Os03g18500.2	8e-75	protein mitochondrial import inner membrane translocase subunit Tim17, putative, expressed	AT3G10110.1	9e-58	MEE67 (maternal effect embryo arrest 67); P-P-bond-hydrolysis-driven protein transmembrane transporter/ protein transporter
Contig9216_at						*(+)	UniRef90_Q75H77	0	Serine/threonine-protein kinase SAPK10 n=3 Tax=Oryza sativa RepID=SAPKA_ORYSJ	LOC_Os03g41460.1	0	protein CAMK_CAMK_like.20 - CAMK includes calcium/calmodulin depedent protein kinases, expressed	AT4G33950.1	1e-174	OST1 (OPEN STOMATA 1); calcium-dependent protein serine/threonine kinase/ kinase/ protein kinase
Contig929_s_at				*(+)			UniRef90_Q7X9K3	9e-49	Elongation factor-1 alpha (Fragment) n=2 Tax=Magnoliophyta RepID=Q7X9K3_WHEAT	LOC_Os03g08060.1	1e-47	protein elongation factor Tu, putative, expressed	AT5G60390.3	7e-47	elongation factor 1-alpha / EF-1-alpha
Contig9342_at	***(-)	*(-)	*(-)		***(-)	**(+)	UniRef90_Q6AT33	1e-100	Auxin-responsive protein IAA19 n=4 Tax=Oryza sativa RepID=IAA19_ORYSJ	LOC_Os05g48590.1	1e-102	protein OsIAA19 - Auxin-responsive Aux/IAA gene family member, expressed	AT2G22670.3	4e-52	IAA8; transcription factor
Contig9343_s_at	**(-)	*(-)	*(-)		***(-)	**(+)	UniRef90_Q6AT33	1e-100	Auxin-responsive protein IAA19 n=4 Tax=Oryza sativa RepID=IAA19_ORYSJ	LOC_Os05g48590.1	1e-102	protein OsIAA19 - Auxin-responsive Aux/IAA gene family member, expressed	AT2G22670.3	4e-52	IAA8; transcription factor
Contig9392_at					**(-)	*(+)	UniRef90_A2XZU8	3e-20	Putative uncharacterized protein n=2 Tax=Oryza sativa RepID=A2XZU8_ORYSI	LOC_Os05g03130.1	9e-22	protein OsRCI2-7 - Putative low temperature and salt responsive protein, expressed	AT2G38905.1	4e-22	hydrophobic protein, putative / low temperature and salt responsive protein, putative
Contig9449_s_at		*(+)					UniRef90_Q01L96	0	OSIGBa0137L20.4 protein n=3 Tax=Oryza sativa RepID=Q01L96_ORYSA	LOC_Os04g33780.1	0	protein OTU-like cysteine protease family protein, putative, expressed	AT2G27350.4	1e-145	OTU-like cysteine protease family protein
Contig9469_s_at	*(+)				**(+)		UniRef90_Q7XD66	3e-36	Putative ripening-related protein 6 n=3 Tax=Oryza sativa RepID=RIP6_ORYSJ	LOC_Os10g34760.1	7e-38	protein RIPER3 - Ripening-related family protein precursor, putative
Contig9470_at	*(+)				**(+)	*(-)	UniRef90_Q7XD66	3e-36	Putative ripening-related protein 6 n=3 Tax=Oryza sativa RepID=RIP6_ORYSJ	LOC_Os10g34760.1	7e-38	protein RIPER3 - Ripening-related family protein precursor, putative
Contig9507_at	*(-)				*(-)	*(+)	UniRef90_Q2QVL8	1e-136	Outer envelope protein, putative, expressed (Os12g0225200 protein) n=3 Tax=Oryza sativa RepID=Q2QVL8_ORYSJ	LOC_Os12g12370.1	1e-138	protein outer envelope protein, putative, expressed	AT2G43950.1	2e-84	OEP37; ion channel
Contig9527_at					*(-)		UniRef90_A8CCK2	0	Chloroplastic glutathione reductase n=1 Tax=Hordeum vulgare RepID=A8CCK2_HORVU	LOC_Os03g06740.1	0	protein glutathione reductase, putative, expressed	AT3G54660.1	0	GR (GLUTATHIONE REDUCTASE); ATP binding / glutathione-disulfide reductase
Contig9532_at			*(+)		*(+)		UniRef90_Q6ZI91	1e-109	Putative ACT domain-containing protein (Os02g0555600 protein) n=1 Tax=Oryza sativa Japonica Group RepID=Q6ZI91_ORYSJ	LOC_Os02g34990.2	1e-111	protein ACT domain containing protein, putative, expressed	AT1G76990.5	7e-83	ACR3; amino acid binding
Contig9573_at	**(-)		**(-)		***(-)		UniRef90_Q0DHV7	0	Os05g0437300 protein n=1 Tax=Oryza sativa Japonica Group RepID=Q0DHV7_ORYSJ	LOC_Os05g36120.1	0	protein polypyrimidine tract-binding protein, putative, expressed	AT1G43190.2	1e-177	polypyrimidine tract-binding protein, putative / heterogeneous nuclear ribonucleoprotein, putative
Contig9574_at	*(-)		*(-)		*(-)		UniRef90_Q337J5	1e-105	HD domain containing protein, expressed (Os10g0486000 protein) n=1 Tax=Oryza sativa Japonica Group RepID=Q337J5_ORYSJ	LOC_Os10g34470.1	1e-107	protein HD domain containing protein 2, putative, expressed	AT1G17330.1	2e-74	metal-dependent phosphohydrolase HD domain-containing protein-related
Contig9600_at	*(-)		*(-)				UniRef90_Q0D6J1	1e-143	Os07g0474600 protein (Fragment) n=1 Tax=Oryza sativa Japonica Group RepID=Q0D6J1_ORYSJ	LOC_Os07g29220.1	1e-145	protein Cyclopropane-fatty-acyl-phospholipid synthase, putative, expressed	AT3G23510.1	1e-124	cyclopropane fatty acid synthase, putative / CPA-FA synthase, putative
Contig9614_at	**(-)				**(-)	*(+)	UniRef90_Q6K5Y3	4e-64	Putative uncharacterized protein OJ2055_H10.18 (Os02g0614200 protein) n=1 Tax=Oryza sativa Japonica Group RepID=Q6K5Y3_ORYSJ	LOC_Os02g40040.1	1e-65	protein expressed protein	AT3G24506.1	6e-32	unknown protein
Contig9645_at	**(-)		*(-)		*(-)	*(+)	UniRef90_A2YEX3	1e-107	Putative uncharacterized protein n=2 Tax=Oryza sativa RepID=A2YEX3_ORYSI	LOC_Os06g40720.1	1e-109	protein EF hand family protein, putative, expressed	AT4G26470.1	5e-83	calcium ion binding
Contig9671_s_at					*(+)		UniRef90_Q0JFU0	1e-50	Os01g0961600 protein (Fragment) n=4 Tax=Oryza sativa RepID=Q0JFU0_ORYSJ	LOC_Os01g73080.3	3e-52	protein expressed protein
Contig9696_s_at	**(+)		**(+)		*(+)	*(-)	UniRef90_A3APK3	1e-119	Putative uncharacterized protein n=3 Tax=Oryza sativa RepID=A3APK3_ORYSJ	LOC_Os03g62370.1	1e-120	protein WD40-like Beta Propeller Repeat family protein, expressed	AT1G21680.1	5e-91	FUNCTIONS IN: molecular_function unknown; INVOLVED IN: biological_process unknown; LOCATED IN: plasma membrane, vacuole, plant-ty
Contig9733_s_at	*(-)						UniRef90_Q10Q76	3e-96	Zinc finger, C3HC4 type family protein, expressed (Putative uncharacterized protein) (Os03g0206900 protein) n=2 Tax=Oryza sativa RepID=Q10Q76_ORYSJ	LOC_Os03g10890.1	9e-98	protein zinc finger, C3HC4 type domain containing protein, expressed	AT1G49850.1	2e-20	zinc finger (C3HC4-type RING finger) family protein
Contig9737_s_at	**(-)		*(-)		***(-)		UniRef90_Q5Z9N6	5e-86	Putative ERD7 protein (Os06g0717100 protein) n=4 Tax=Oryza sativa RepID=Q5Z9N6_ORYSJ	LOC_Os06g50330.1	1e-87	protein senescence-associated protein, putative, expressed	AT3G51250.1	7e-69	senescence/dehydration-associated protein-related
Contig9738_at	*(-)			*(-)	*(-)		UniRef90_Q5Z9N6	5e-86	Putative ERD7 protein (Os06g0717100 protein) n=4 Tax=Oryza sativa RepID=Q5Z9N6_ORYSJ	LOC_Os06g50330.1	1e-87	protein senescence-associated protein, putative, expressed	AT3G51250.1	7e-69	senescence/dehydration-associated protein-related
Contig9743_at	***(-)		*(-)		**(-)
Contig9745_at	*(-)				**(-)		UniRef90_Q0JA65	4e-99	Os04g0613800 protein n=3 Tax=Oryza sativa RepID=Q0JA65_ORYSJ	LOC_Os04g52380.2	1e-100	protein methyl-CpG binding domain containing protein, putative, expressed
Contig9820_at	***(-)		*(-)		**(-)		UniRef90_A2Z933	1e-157	Putative uncharacterized protein n=2 Tax=Oryza sativa RepID=A2Z933_ORYSI	LOC_Os10g35920.1	1e-157	protein OsFBX389 - F-box domain containing protein, expressed	AT3G48880.2	4e-83	F-box family protein
Contig9843_s_at	**(-)			*(-)	**(-)	**(+)	UniRef90_Q8H475	4e-34	Putative uncharacterized protein P0470D12.115 (Os07g0671000 protein) n=3 Tax=Oryza sativa RepID=Q8H475_ORYSJ	LOC_Os07g47450.1	5e-37	protein flowering promoting factor-like 1, putative, expressed	AT5G24860.1	8e-22	FPF1 (FLOWERING PROMOTING FACTOR 1)
Contig9844_at	***(+)			**(+)	**(+)	**(-)	UniRef90_Q8H475	1e-34	Putative uncharacterized protein P0470D12.115 (Os07g0671000 protein) n=3 Tax=Oryza sativa RepID=Q8H475_ORYSJ	LOC_Os07g47450.1	1e-37	protein flowering promoting factor-like 1, putative, expressed	AT5G24860.1	8e-21	FPF1 (FLOWERING PROMOTING FACTOR 1)
Contig995_at				*(-)			UniRef90_O81921	1e-126	Elongation factor 1-alpha (EF1-a) (Fragment) n=2 Tax=core eudicotyledons RepID=O81921_CICAR	LOC_Os03g08060.1	1e-127	protein elongation factor Tu, putative, expressed	AT5G60390.3	1e-126	elongation factor 1-alpha / EF-1-alpha
Contig9977_at			*(-)				UniRef90_A2X1W0	7e-52	Putative uncharacterized protein n=2 Tax=Oryza sativa RepID=A2X1W0_ORYSI	LOC_Os02g09780.1	2e-53	protein phytoene dehydrogenase-like, putative, expressed	AT5G49550.1	7e-33	unknown protein
EBed02_SQ003_E04_at				*(+)		**(-)
EBem04_SQ004_M07_s_at	**(-)		*(-)		**(-)	*(+)	UniRef90_Q10LW8	1e-135	Hydroxyacylglutathione hydrolase, putative, expressed (Os03g0332400 protein) n=1 Tax=Oryza sativa Japonica Group RepID=Q10LW8_ORYSJ	LOC_Os03g21460.1	1e-137	protein metallo-beta-lactamase family protein, putative, expressed	AT3G10850.1	1e-108	GLY2; hydroxyacylglutathione hydrolase
EBem05_SQ002_E15_at	*(+)		*(+)		**(+)	*(-)	UniRef90_A2Y0U0	1e-38	Putative uncharacterized protein n=1 Tax=Oryza sativa Indica Group RepID=A2Y0U0_ORYSI	LOC_Os05g07764.2	2e-41	protein carboxyl-terminal proteinase, putative, expressed	AT1G70550.1	9e-34	unknown protein
EBem09_SQ005_H10_s_at					*(-)		UniRef90_Q01HL4	9e-61	H0211F06-OSIGBa0153M17.4 protein n=4 Tax=BEP clade RepID=Q01HL4_ORYSA	LOC_Os04g17100.1	3e-62	protein heavy metal-associated domain containing protein, expressed	AT5G66110.1	4e-51	metal ion binding
EBem10_SQ001_I24_s_at	**(-)		**(-)		***(-)		UniRef90_Q0E419	3e-48	Os02g0140800 protein n=1 Tax=Oryza sativa Japonica Group RepID=Q0E419_ORYSJ	LOC_Os02g04780.1	9e-50	protein expressed protein	AT1G16770.2	2e-34	unknown protein
EBem10_SQ001_P13_s_at	*(-)		**(-)		***(-)		UniRef90_A3AHG5	1e-125	Late embryogenesis abundant protein 1 n=2 Tax=Oryza sativa RepID=LEA1_ORYSJ	LOC_Os03g20680.1	1e-127	protein late embryogenesis abundant protein 1, putative, expressed	AT2G36640.1	6e-37	ATECP63 (EMBRYONIC CELL PROTEIN 63)
EBem10_SQ002_L14_s_at	*(+)		*(+)		*(+)	*(-)	UniRef90_Q3HTK6	1e-28	Pherophorin-C1 protein n=1 Tax=Chlamydomonas reinhardtii RepID=Q3HTK6_CHLRE	LOC_Os08g01690.1	6e-26	protein retrotransposon protein, putative, unclassified, expressed	AT2G05580.1	1e-23	unknown protein
EBem10_SQ004_C11_at	**(-)				**(-)	**(+)
EBma03_SQ002_F16_s_at			*(+)				UniRef90_Q6K7P6	1e-57	Putative uncharacterized protein P0452F04.40 (Os02g0828500 protein) n=1 Tax=Oryza sativa Japonica Group RepID=Q6K7P6_ORYSJ	LOC_Os02g58150.1	2e-45	protein expressed protein	AT3G19990.1	3e-41	unknown protein
EBpi07_SQ001_P12_at						**(+)
EBro07_SQ002_K23_at	*(-)				**(-)
EBro08_SQ003_I19_s_at	*(+)				*(+)		UniRef90_Q7XPN4	1e-116	OSJNBa0060D06.10 protein (Os04g0652700 protein) n=1 Tax=Oryza sativa Japonica Group RepID=Q7XPN4_ORYSJ	LOC_Os04g55850.1	1e-117	protein nuclease PA3, putative, expressed	AT4G21585.1	1e-74	ENDO4 (endonuclease 4); T/G mismatch-specific endonuclease/ endonuclease/ nucleic acid binding / single-stranded DNA specific e
EBro08_SQ004_A23_at					**(+)		UniRef90_Q5U1L3	4e-55	Class III peroxidase 80 n=3 Tax=Oryza sativa RepID=Q5U1L3_ORYSJ	LOC_Os06g29470.1	1e-56	protein peroxidase precursor, putative, expressed	AT5G15180.1	1e-37	peroxidase, putative
EBro08_SQ010_F19_at	*(+)				**(+)	*(-)	UniRef90_Q5U1N2	3e-14	Class III peroxidase 61 n=3 Tax=Oryza sativa RepID=Q5U1N2_ORYSJ	LOC_Os04g59190.1	9e-16	protein peroxidase precursor, putative, expressed	AT4G16270.1	7e-13	peroxidase 40 (PER40) (P40)
EBro08_SQ010_O16_at					*(+)		UniRef90_Q53NP6	6e-37	Similar to F12P19.3 [imported]-Arabidopsis thaliana (Putative uncharacterized protein) (Os11g0179100 protein) (Dirigent-like protein) n=2 Tax=Oryza sativa RepID	LOC_Os11g07690.1	2e-38	protein dirigent, putative	AT3G13650.1	1e-26	disease resistance response
HB19M13r_s_at	*(-)				**(-)	*(+)	UniRef90_Q6K9T9	1e-145	Metallo-beta-lactamase-like (Os02g0829500 protein) n=1 Tax=Oryza sativa Japonica Group RepID=Q6K9T9_ORYSJ	LOC_Os02g58270.1	1e-139	protein metallo-beta-lactamase family protein, putative, expressed	AT4G33540.1	1e-100	metallo-beta-lactamase family protein
HD03B05r_at	**(-)	**(-)			**(-)	***(+)
HD04G07u_s_at			*(+)				UniRef90_Q40036	9e-48	Putative protease inhibitor n=1 Tax=Hordeum vulgare RepID=Q40036_HORVU	LOC_Os01g04040.1	8e-12	protein BBTI11 - Bowman-Birk type bran trypsin inhibitor precursor, putative
HD05F08r_at	*(-)				*(-)	**(+)	UniRef90_Q69UF5	5e-49	Putative anthocyanin 5-O-glucosyltransferase (Os06g0593800 protein) n=2 Tax=Oryza sativa Japonica Group RepID=Q69UF5_ORYSJ	LOC_Os06g39330.1	2e-50	protein UDP-glucoronosyl and UDP-glucosyl transferase domain containing protein, expressed	AT1G05560.1	1e-30	UGT75B1 (UDP-GLUCOSYLTRANSFERASE 75B1); UDP-glucose:4-aminobenzoate acylglucosyltransferase/ UDP-glucosyltransferase/ UDP-glycosy
HD12K21r_at			*(+)
HD13A06r_at						*(-)	UniRef90_Q7XVK9	6e-42	OSJNBa0069D17.11 protein n=2 Tax=Oryza sativa Japonica Group RepID=Q7XVK9_ORYSJ	LOC_Os04g30570.1	2e-43	protein transferase family protein, putative	AT2G39980.1	1e-21	transferase family protein
HF21J01r_at	**(-)		*(-)		***(-)		UniRef90_A3C0Y5	6e-91	Putative uncharacterized protein n=2 Tax=Oryza sativa Japonica Group RepID=A3C0Y5_ORYSJ	LOC_Os09g36360.1	2e-92	protein protein of unknown function containing protein, expressed	AT1G29760.1	6e-48	FUNCTIONS IN: molecular_function unknown; INVOLVED IN: biological_process unknown; LOCATED IN: cellular_component unknown; EXPR
HI05A17u_x_at						*(-)	UniRef90_Q42829	3e-35	S-adenosylmethionine decarboxylase beta chain n=2 Tax=Triticeae RepID=DCAM_HORCH	LOC_Os04g42095.1	2e-23	protein S-adenosyl-l-methionine decarboxylase leader peptide, putative, expressed
HM04D16u_s_at	**(+)		***(+)		*(+)		UniRef90_Q10AI2	1e-70	SnRK1-interacting protein 1, putative, expressed (Os03g0851500 protein) n=3 Tax=Oryza sativa RepID=Q10AI2_ORYSJ	LOC_Os03g63450.2	3e-72	protein snRK1-interacting protein 1, putative, expressed	AT5G47870.1	3e-52	unknown protein
HM10K10r_at	*(+)						UniRef90_Q53AN3	6e-46	Gibberellin-stimulated protein n=3 Tax=Oryza sativa RepID=Q53AN3_ORYSJ	LOC_Os06g15620.1	2e-47	protein GASR7 - Gibberellin-regulated GASA/GAST/Snakin family protein precursor, expressed	AT3G02885.1	8e-30	GASA5 (GAST1 PROTEIN HOMOLOG 5)
HM11K07r_at	*(+)		**(+)		**(+)
HS03N12u_at	*(-)		*(-)		*(-)	*(+)	UniRef90_A2ZXM7	1e-113	Putative uncharacterized protein n=2 Tax=Oryza sativa Japonica Group RepID=A2ZXM7_ORYSJ	LOC_Os01g53680.1	1e-115	protein 6-phosphofructokinase, putative, expressed	AT4G26270.1	2e-84	PFK3 (PHOSPHOFRUCTOKINASE 3); 6-phosphofructokinase
HS04E01u_s_at					*(-)		UniRef90_Q5Z807	1e-29	Zinc finger protein-like (Os06g0704300 protein) n=1 Tax=Oryza sativa Japonica Group RepID=Q5Z807_ORYSJ	LOC_Os06g49080.1	4e-31	protein zinc finger C-x8-C-x5-C-x3-H type family protein, expressed
HS04L14u_at	**(-)				***(-)
HS05B02u_at	*(+)		*(+)		**(+)		UniRef90_A3B3S1	0	Putative uncharacterized protein n=1 Tax=Oryza sativa Japonica Group RepID=A3B3S1_ORYSJ	LOC_Os05g32850.1	0	protein CBS domain containing protein, expressed	AT4G14240.1	1e-176	FUNCTIONS IN: molecular_function unknown; INVOLVED IN: biological_process unknown; LOCATED IN: cellular_component unknown; EXPRES
HS05I21u_s_at	*(+)	*(+)		**(+)		***(-)	UniRef90_Q339K6	0	Laccase-15 n=1 Tax=Oryza sativa Japonica Group RepID=LAC15_ORYSJ	LOC_Os10g20610.1	0	protein laccase-15 precursor, putative, expressed	AT3G09220.1	1e-143	LAC7 (laccase 7); laccase
HS06C20u_s_at	*(-)				*(-)		UniRef90_Q656J2	1e-119	Putative 24 kDa seed maturation protein (Os06g0503400 protein) n=1 Tax=Oryza sativa Japonica Group RepID=Q656J2_ORYSJ	LOC_Os06g30750.1	1e-121	protein reticulon domain containing protein, putative, expressed	AT4G23630.1	6e-69	BTI1 (VIRB2-INTERACTING PROTEIN 1)
HS06G05u_s_at	**(-)		**(-)		***(-)		UniRef90_A9Q2Q5	0	Putative late embryogenesis abundant protein n=1 Tax=Hordeum vulgare RepID=A9Q2Q5_HORVU	LOC_Os02g15250.1	6e-80	protein late embryogenesis abundant domain-containing protein, putative, expressed	AT2G42560.1	2e-30	late embryogenesis abundant domain-containing protein / LEA domain-containing protein
HS07K10u_at		*(+)	*(+)
HS07O08u_x_at						**(+)
HS16P03u_at	*(-)	*(-)			**(-)	**(+)	UniRef90_Q2QMD5	2e-43	Protein kinase domain containing protein, expressed (Putative uncharacterized protein) (Os12g0608500 protein) n=2 Tax=Oryza sativa RepID=Q2QMD5_ORYSJ	LOC_Os12g41490.1	6e-45	protein cysteine-rich receptor-like protein kinase 8 precursor, putative, expressed	AT5G10530.1	6e-27	lectin protein kinase, putative
HT01M21w_at		*(+)			*(+)		UniRef90_Q4LB14	7e-68	Putative cytosine methyltransferase (Fragment) n=1 Tax=Hordeum vulgare RepID=Q4LB14_HORVU	LOC_Os03g02010.4	2e-46	protein DNA methyltransferase protein, putative, expressed	AT5G14620.1	3e-39	DRM2 (DOMAINS REARRANGED METHYLTRANSFERASE 2); N-methyltransferase
HT01N03w_at	***(-)		**(-)		***(-)	*(+)	UniRef90_Q69EY5	4e-61	GDP dissociation inhibitor protein n=2 Tax=BEP clade RepID=Q69EY5_HORVU	LOC_Os07g16970.1	3e-59	protein rab GDP dissociation inhibitor alpha, putative, expressed	AT3G59920.1	2e-51	ATGDI2 (RAB GDP DISSOCIATION INHIBITOR 2); RAB GDP-dissociation inhibitor
HT05J04u_s_at	*(+)				*(+)		UniRef90_Q0DC81	2e-38	Os06g0473200 protein (Fragment) n=1 Tax=Oryza sativa Japonica Group RepID=Q0DC81_ORYSJ	LOC_Os06g27890.3	7e-40	protein STE_MEK_ste7_MAP2K.8 - STE kinases include homologs to sterile 7, sterile 11 and sterile 20 from yeast, expressed	AT5G40440.1	5e-25	ATMKK3 (ARABIDOPSIS THALIANA MITOGEN-ACTIVATED PROTEIN KINASE KINASE 3); MAP kinase kinase
HT11C04u_s_at						**(+)
HT11F05u_at	*(-)				*(-)		UniRef90_Q25AA4	6e-11	H0410G08.10 protein n=4 Tax=Poaceae RepID=Q25AA4_ORYSA	LOC_Os04g54330.3	2e-11	protein acetyltransferase, GNAT family, putative, expressed
HU03K23u_at			**(+)
HU05G03u_s_at	*(-)					*(+)	UniRef90_Q2QP56	0	Respiratory burst oxidase, putative, expressed n=1 Tax=Oryza sativa Japonica Group RepID=Q2QP56_ORYSJ	LOC_Os12g35610.3	0	protein respiratory burst oxidase, putative, expressed	AT5G47910.1	0	RBOHD (RESPIRATORY BURST OXIDASE HOMOLOGUE D); NAD(P)H oxidase
HU10K22u_s_at			*(+)		*(+)		UniRef90_A2Y2A7	0	Putative uncharacterized protein n=3 Tax=Oryza sativa RepID=A2Y2A7_ORYSI	LOC_Os05g15510.2	0	protein cellulase, putative, expressed
HU11H18u_s_at			*(-)		*(-)		UniRef90_Q93XL2	1e-134	BAX inhibitor 1 n=2 Tax=Hordeum vulgare RepID=Q93XL2_HORVU	LOC_Os02g03280.2	1e-123	protein transmembrane BAX inhibitor motif-containing protein, putative, expressed	AT5G47120.1	5e-97	ATBI1 (BAX INHIBITOR 1)
HU11O24u_at		*(+)					UniRef90_Q6K2V1	6e-19	Putative uncharacterized protein OSJNBa0018I03.11 (Os09g0120100 protein) (Putative uncharacterized protein OJ1512_E04.38) n=1 Tax=Oryza sativa Japonica Group Re	LOC_Os09g03210.1	2e-20	protein expressed protein
HU12E11u_s_at	*(-)				**(-)		UniRef90_Q401N6	0	Aspartic proteinase n=1 Tax=Triticum aestivum RepID=Q401N6_WHEAT	LOC_Os05g04630.6	0	protein retrotransposon protein, putative, SINE subclass, expressed	AT1G11910.1	1e-180	aspartyl protease family protein
HU12P09u_s_at	**(-)		*(-)		**(-)		UniRef90_A3BM00	1e-14	Putative uncharacterized protein n=2 Tax=Oryza sativa Japonica Group RepID=A3BM00_ORYSJ	LOC_Os07g41410.1	4e-16	protein EGG APPARATUS-1, putative, expressed
HU13I04u_s_at	**(-)					**(+)
HV_CEa0005A05r2_s_at	*(-)				**(-)	*(+)	UniRef90_A2Y583	1e-105	Putative uncharacterized protein n=2 Tax=Oryza sativa RepID=A2Y583_ORYSI	LOC_Os05g37520.1	1e-107	protein expressed protein	AT2G29670.1	7e-59	binding
HV_CEb0010F15r2_at	*(+)		**(+)		*(+)		UniRef90_Q7X9L0	1e-58	Mosaic virus helicase domain binding protein (Fragment) n=1 Tax=Triticum aestivum RepID=Q7X9L0_WHEAT	LOC_Os06g03940.1	2e-55	protein spastin, putative, expressed	AT2G45500.2	4e-41	ATP binding / nucleoside-triphosphatase/ nucleotide binding
HV05A08u_x_at	**(+)		**(+)		***(+)		UniRef90_A2XF54	0	Putative uncharacterized protein n=1 Tax=Oryza sativa Indica Group RepID=A2XF54_ORYSI	LOC_Os03g16980.2	0	protein NAD dependent epimerase/dehydratase family domain containing protein, expressed	AT2G28760.3	1e-178	NAD-dependent epimerase/dehydratase family protein
HV05G16u_at	*(+)	*(+)			**(+)	*(-)	UniRef90_Q2R3G8	2e-54	Serine carboxypeptidase family protein, expressed n=1 Tax=Oryza sativa Japonica Group RepID=Q2R3G8_ORYSJ	LOC_Os11g31980.1	8e-56	protein OsSCP63 - Putative Serine Carboxypeptidase homologue, expressed	AT1G28110.2	2e-47	SCPL45 (SERINE CARBOXYPEPTIDASE-LIKE 45 PRECURSOR); serine-type carboxypeptidase
HV08M06u_at						*(+)
HV12E17u_at	*(+)					*(-)	UniRef90_Q5U1P4	2e-37	Class III peroxidase 49 (Os03g0563600 protein) (Peroxidase 27, putative, expressed) (Peroxidase, putative) n=3 Tax=Oryza sativa RepID=Q5U1P4_ORYSJ	LOC_Os03g36560.1	5e-39	protein peroxidase precursor, putative, expressed	AT5G15180.1	1e-21	peroxidase, putative
HV14J05u_x_at	*(-)				**(-)	*(+)
HVSMEa0001B10r2_s_at					*(-)		UniRef90_P22988	0	L-lactate dehydrogenase A n=2 Tax=Hordeum vulgare RepID=LDHA_HORVU	LOC_Os02g01510.1	1e-168	protein lactate/malate dehydrogenase, putative, expressed	AT4G17260.1	1e-129	L-lactate dehydrogenase, putative
HVSMEa0008L11r2_at	***(+)		*(+)	*(+)	**(+)	***(-)	UniRef90_Q96232	2e-12	Proline-rich-like protein n=1 Tax=Asparagus officinalis RepID=Q96232_ASPOF	LOC_Os06g43600.2	2e-13	protein LTPL129 - Protease inhibitor/seed storage/LTP family protein precursor, expressed	AT2G10940.2	1e-11	protease inhibitor/seed storage/lipid transfer protein (LTP) family protein
HVSMEa0015O22r2_at	*(-)
HVSMEb0005B15f_s_at			*(-)		*(-)		UniRef90_A3A177	1e-116	Putative uncharacterized protein n=1 Tax=Oryza sativa Japonica Group RepID=A3A177_ORYSJ	LOC_Os01g70550.3	1e-118	protein heparan-alpha-glucosaminide N-acetyltransferase, putative, expressed	AT5G27730.1	1e-94	unknown protein
HVSMEb0009H14r2_x_at	**(+)					*(-)
HVSMEb0015O23r2_s_at		*(+)					UniRef90_A2YGP6	0	UDP-sugar pyrophosphorylase n=2 Tax=Oryza sativa RepID=USP_ORYSI	LOC_Os06g48760.1	0	protein UTP--glucose-1-phosphate uridylyltransferase, putative, expressed	AT5G52560.1	0	ATUSP (ARABIDOPSIS THALIANA UDP-SUGAR PYROPHOSPHORYLASE); UTP-monosaccharide-1-phosphate uridylyltransferase/ UTP:arabinose-1-p
HVSMEc0005D12r2_s_at	**(-)				**(-)	*(+)	UniRef90_Q5N802	1e-13	Putative bHLH transcription factor (Os01g0915600 protein) n=1 Tax=Oryza sativa Japonica Group RepID=Q5N802_ORYSJ	LOC_Os01g68700.2	5e-15	protein BHLH transcription factor, putative, expressed
HVSMEf0004E13f_at			**(+)		*(+)		UniRef90_Q8W054	5e-22	S-receptor kinase PK3-like (Putative uncharacterized protein) (Os01g0669100 protein) n=2 Tax=Oryza sativa RepID=Q8W054_ORYSJ	LOC_Os01g47900.1	1e-23	protein S-locus-like receptor protein kinase, putative, expressed
HVSMEf0005F10r2_at				*(-)
HVSMEf0009A08r2_at			*(-)				UniRef90_O49866	1e-17	Peroxidase n=2 Tax=Triticeae RepID=O49866_HORVU	LOC_Os04g59150.1	9e-13	protein peroxidase precursor, putative, expressed
HVSMEf0009A08r2_s_at	*(+)				*(+)	**(-)	UniRef90_O49866	2e-23	Peroxidase n=2 Tax=Triticeae RepID=O49866_HORVU	LOC_Os04g59150.1	2e-18	protein peroxidase precursor, putative, expressed	AT1G71695.1	2e-15	peroxidase 12 (PER12) (P12) (PRXR6)
HVSMEf0010N18r2_s_at	**(-)		**(-)		***(-)		UniRef90_Q93ZK5	1e-112	Cold acclimation protein WCOR413-like protein beta form n=1 Tax=Triticum aestivum RepID=Q93ZK5_WHEAT	LOC_Os03g55850.1	1e-91	protein cold acclimation protein WCOR413, putative, expressed	AT3G50830.1	5e-66	COR413-PM2 (COLD-REGULATED 413-PLASMA MEMBRANE 2)
HVSMEf0017F17r2_at					*(-)		UniRef90_Q7XTL9	7e-49	OSJNBa0070M12.6 protein n=4 Tax=Oryza sativa RepID=Q7XTL9_ORYSJ	LOC_Os04g58980.1	2e-50	protein pentatricopeptide, putative	AT1G49170.1	7e-36	unknown protein
HVSMEf0019H18r2_s_at						*(-)	UniRef90_A7J2I5	1e-138	Tonoplast intrinsic protein n=1 Tax=Triticum aestivum RepID=A7J2I5_WHEAT	LOC_Os01g74450.1	1e-131	protein aquaporin protein, putative, expressed	AT4G01470.1	1e-113	TIP1;3 (TONOPLAST INTRINSIC PROTEIN 1;3); urea transmembrane transporter/ water channel
HVSMEf0021H03r2_s_at	*(+)	*(+)	*(+)				UniRef90_Q5JMU3	8e-22	Putative uncharacterized protein P0466H10.40-1 n=1 Tax=Oryza sativa Japonica Group RepID=Q5JMU3_ORYSJ	LOC_Os01g72009.1	3e-23	protein expressed protein	AT5G04080.1	5e-13	unknown protein
HVSMEg0009E19r2_s_at	*(-)				*(-)		UniRef90_A2Y451	4e-62	Putative uncharacterized protein n=3 Tax=Oryza sativa RepID=A2Y451_ORYSI	LOC_Os05g31780.2	7e-66	protein adaptor complexes medium subunit family domain containing protein, expressed	AT1G56590.1	4e-46	clathrin adaptor complexes medium subunit family protein
HVSMEg0015I15r2_at	*(+)		*(+)				UniRef90_A2Z940	1e-10	Putative uncharacterized protein n=1 Tax=Oryza sativa Indica Group RepID=A2Z940_ORYSI	LOC_Os10g35870.1	4e-12	protein cytochrome b5-like Heme/Steroid binding domain containing protein, expressed
HVSMEi0002I06r2_s_at	*(-)		*(-)		**(-)		UniRef90_A3C066	1e-114	Putative uncharacterized protein n=2 Tax=Oryza sativa RepID=A3C066_ORYSJ	LOC_Os09g31502.1	1e-127	protein dehydrogenase, putative, expressed	AT2G33590.1	1e-90	cinnamoyl-CoA reductase family
HVSMEi0008A06f2_s_at	***(-)		*(-)		***(-)		UniRef90_Q8RZH0	1e-27	Putative uncharacterized protein OSJNBb0006H05.31 n=3 Tax=Oryza sativa RepID=Q8RZH0_ORYSJ	LOC_Os01g46600.1	1e-28	protein seed maturation protein PM41, putative, expressed	AT2G21820.1	5e-18	unknown protein
HVSMEi0011K22r2_at					*(+)
HVSMEk0004C11r2_s_at	**(+)		*(+)		**(+)		UniRef90_Q0DC81	2e-38	Os06g0473200 protein (Fragment) n=1 Tax=Oryza sativa Japonica Group RepID=Q0DC81_ORYSJ	LOC_Os06g27890.3	7e-40	protein STE_MEK_ste7_MAP2K.8 - STE kinases include homologs to sterile 7, sterile 11 and sterile 20 from yeast, expressed	AT5G40440.1	5e-25	ATMKK3 (ARABIDOPSIS THALIANA MITOGEN-ACTIVATED PROTEIN KINASE KINASE 3); MAP kinase kinase
HVSMEk0016N13r2_at	*(+)	**(+)		**(+)	*(+)	**(-)	UniRef90_Q651V2	2e-13	Ubiquitin carrier protein n=1 Tax=Oryza sativa Japonica Group RepID=Q651V2_ORYSJ	LOC_Os06g45000.3	8e-15	protein ubiquitin-conjugating enzyme, putative, expressed
HVSMEk0018M19r2_at	*(+)				**(+)	**(-)	UniRef90_P35063	1e-59	Histone H2AX n=4 Tax=Spermatophyta RepID=H2AX_PICAB	LOC_Os03g51200.1	1e-61	protein Core histone H2A/H2B/H3/H4 domain containing protein, putative, expressed	AT1G54690.1	4e-61	GAMMA-H2AX (GAMMA HISTONE VARIANT H2AX); DNA binding
HVSMEk0019E13r2_at			*(+)
HVSMEl0010A17f_s_at	*(+)		*(+)		**(+)	*(-)	UniRef90_P07519	0	Serine carboxypeptidase 1 chain B n=1 Tax=Hordeum vulgare RepID=CBP1_HORVU	LOC_Os12g15470.2	0	protein OsSCP65 - Putative Serine Carboxypeptidase homologue, expressed	AT4G12910.1	0	scpl20 (serine carboxypeptidase-like 20); serine-type carboxypeptidase
HVSMEl0010P10f_x_at	*(-)
HVSMEm0001O16r2_at	***(+)		*(+)		**(+)	*(-)
HVSMEm0006I03r2_at	**(+)	*(+)	*(+)	*(+)	**(+)	*(-)
HVSMEm0015O15f_s_at	*(+)		*(+)		**(+)	*(-)	UniRef90_Q0J8C7	1e-62	Os08g0119800 protein (Fragment) n=3 Tax=Oryza sativa RepID=Q0J8C7_ORYSJ	LOC_Os08g02630.1	1e-63	protein photosystem II core complex proteins psbY, chloroplast precursor, putative, expressed	AT1G67740.1	4e-40	PSBY
HVSMEn0005A13f_s_at	***(+)				***(+)	**(-)	UniRef90_Q5MB22	0	Cysteine protease n=2 Tax=Triticeae RepID=Q5MB22_WHEAT	LOC_Os02g27030.1	0	protein cysteine proteinase 1 precursor, putative, expressed	AT4G39090.1	1e-144	RD19 (RESPONSIVE TO DEHYDRATION 19); cysteine-type endopeptidase/ cysteine-type peptidase
HVSMEn0009B02r2_at	**(+)
HVSMEn0013N19f_s_at					*(+)	*(-)	UniRef90_Q8W011	0	Beta-D-xylosidase n=2 Tax=Triticeae RepID=Q8W011_HORVU	LOC_Os02g51620.1	0	protein glycosyl hydrolase family 3 protein, putative, expressed	AT1G78060.1	0	glycosyl hydrolase family 3 protein
HVSMEn0016F09r2_s_at						*(-)	UniRef90_A2X980	1e-129	Homeobox-leucine zipper protein HOX16 n=2 Tax=Oryza sativa RepID=HOX16_ORYSI	LOC_Os02g49700.1	1e-131	protein homeobox associated leucine zipper, putative, expressed	AT3G01470.1	1e-53	ATHB-1 (ARABIDOPSIS THALIANA HOMEOBOX 1); DNA binding / protein homodimerization/ sequence-specific DNA binding / transcription act
HVSMEn0016H11r2_s_at	**(-)		*(-)		***(-)	*(+)	UniRef90_Q0IWY6	1e-19	Os10g0478900 protein n=3 Tax=Oryza sativa RepID=Q0IWY6_ORYSJ	LOC_Os10g33855.2	4e-21	protein expressed protein	AT1G44191.1	6e-10	Encodes a ECA1 gametogenesis related family protein
HVSMEn0017O18r2_at			*(+)		*(+)		UniRef90_A3AQ01	4e-25	Putative uncharacterized protein n=1 Tax=Oryza sativa Japonica Group RepID=A3AQ01_ORYSJ	LOC_Os03g64340.1	4e-27	protein heavy metal-associated domain containing protein, expressed
HW01K06u_s_at	**(+)		*(+)		***(+)	*(-)	UniRef90_A3A0V3	1e-16	Putative uncharacterized protein n=1 Tax=Oryza sativa Japonica Group RepID=A3A0V3_ORYSJ	LOC_Os01g68580.1	5e-18	protein LTPL38 - Protease inhibitor/seed storage/LTP family protein precursor, expressed
HW03F09u_at						*(-)	UniRef90_A2Z6D8	8e-28	Putative uncharacterized protein n=4 Tax=Oryza sativa RepID=A2Z6D8_ORYSI	LOC_Os10g21670.1	2e-29	protein dehydration stress-induced protein, putative, expressed	AT4G39730.1	9e-22	lipid-associated family protein
HW09H11u_at						*(+)
HW09H11u_s_at						*(+)
HY07L14u_at						**(+)	UniRef90_A2WUU2	1e-60	Putative uncharacterized protein n=3 Tax=Oryza sativa RepID=A2WUU2_ORYSI	LOC_Os01g53420.1	5e-62	protein anthocyanidin 5,3-O-glucosyltransferase, putative, expressed	AT4G01070.1	6e-35	GT72B1; UDP-glucosyltransferase/ UDP-glycosyltransferase/ transferase, transferring glycosyl groups
HY07P02u_at			**(+)				UniRef90_Q0KIX3	0	Anthranilate synthase alpha 2 subunit n=3 Tax=Avena sativa RepID=Q0KIX3_AVESA	LOC_Os03g15780.1	0	protein anthranilate synthase component I-1, chloroplast precursor, putative, expressed	AT5G05730.1	0	ASA1 (ANTHRANILATE SYNTHASE ALPHA SUBUNIT 1); anthranilate synthase
HY09A03u_at	***(-)			*(-)	**(-)	**(+)
HY09L01u_s_at	***(+)				***(+)	**(-)	UniRef90_Q5MB22	0	Cysteine protease n=2 Tax=Triticeae RepID=Q5MB22_WHEAT	LOC_Os02g27030.1	0	protein cysteine proteinase 1 precursor, putative, expressed	AT4G39090.1	1e-144	RD19 (RESPONSIVE TO DEHYDRATION 19); cysteine-type endopeptidase/ cysteine-type peptidase
HZ54E21r_s_at	*(-)	*(-)	**(-)		**(-)		UniRef90_Q0DLA3	2e-69	Actin-depolymerizing factor 7 n=4 Tax=Oryza sativa RepID=ADF7_ORYSJ	LOC_Os05g02250.2	5e-71	protein expressed protein	AT5G59890.1	1e-62	ADF4 (ACTIN DEPOLYMERIZING FACTOR 4); actin binding
rbaal1f07_s_at					*(-)	**(+)	UniRef90_Q0DID5	1e-115	Os05g0399100 protein (Fragment) n=1 Tax=Oryza sativa Japonica Group RepID=Q0DID5_ORYSJ	LOC_Os05g33100.1	1e-116	protein endo-1,3;1,4-beta-D-glucanase precursor, putative, expressed	AT3G23600.1	9e-83	dienelactone hydrolase family protein
rbaal36m18_s_at	**(-)						UniRef90_A2ZAL2	1e-138	Putative uncharacterized protein n=3 Tax=Oryza sativa RepID=A2ZAL2_ORYSI	LOC_Os10g42790.1	1e-139	protein cytidylyltransferase domain containing protein, expressed	AT4G15130.1	1e-114	catalytic/ choline-phosphate cytidylyltransferase/ nucleotidyltransferase
rbags10j11_s_at	*(+)		*(+)				UniRef90_Q0DKC7	1e-42	Os05g0173500 protein n=2 Tax=Oryza sativa Japonica Group RepID=Q0DKC7_ORYSJ	LOC_Os01g73005.1	2e-44	protein expressed protein
rbags12k11_s_at			**(+)				UniRef90_A2Z0K8	1e-112	Putative uncharacterized protein n=2 Tax=Oryza sativa RepID=A2Z0K8_ORYSI	LOC_Os02g37080.1	2e-95	protein ASC1, putative, expressed	AT1G13580.2	8e-94	LAG13 (LAG1 LONGEVITY ASSURANCE HOMOLOG 3)
rbags13e05_s_at	*(-)				**(-)	*(+)	UniRef90_O64413	6e-95	Auxin-binding protein n=1 Tax=Avena sativa RepID=O64413_AVESA	LOC_Os12g34460.2	5e-60	protein auxin-binding protein 4 precursor, putative, expressed	AT4G02980.1	1e-54	ABP1 (ENDOPLASMIC RETICULUM AUXIN BINDING PROTEIN 1); auxin binding
rbags14o13_at	**(-)		*(-)		**(-)		UniRef90_A2YPK9	1e-32	Putative uncharacterized protein n=2 Tax=Oryza sativa RepID=A2YPK9_ORYSI	LOC_Os07g46620.1	4e-34	protein WD repeat-containing protein 55, putative, expressed	AT2G34260.2	3e-23	transducin family protein / WD-40 repeat family protein
rbags15p13_s_at	**(+)				**(+)	**(-)	UniRef90_P32024	5e-95	23 kDa jasmonate-induced protein n=1 Tax=Hordeum vulgare RepID=JI23_HORVU	LOC_Os04g24478.1	2e-30	protein jasmonate-induced protein, putative, expressed
rbags16g09_s_at	*(+)		*(+)		*(+)	*(-)	UniRef90_Q5MCL9	0	Calreticulin-like protein n=1 Tax=Triticum aestivum RepID=Q5MCL9_WHEAT	LOC_Os07g14270.3	0	protein calreticulin precursor protein, putative, expressed	AT1G56340.1	0	CRT1 (CALRETICULIN 1); calcium ion binding / unfolded protein binding
rbah35f01_s_at	**(-)			*(-)	**(-)	**(+)	UniRef90_Q0D6J1	5e-63	Os07g0474600 protein (Fragment) n=1 Tax=Oryza sativa Japonica Group RepID=Q0D6J1_ORYSJ	LOC_Os07g29220.1	1e-64	protein Cyclopropane-fatty-acyl-phospholipid synthase, putative, expressed	AT3G23530.1	2e-52	cyclopropane fatty acid synthase, putative / CPA-FA synthase, putative
rbah46h10_s_at					*(-)		UniRef90_A2YY76	1e-142	Putative uncharacterized protein n=2 Tax=Oryza sativa Indica Group RepID=A2YY76_ORYSI	LOC_Os09g39910.3	1e-147	protein ABC transporter, ATP-binding protein, putative, expressed	AT5G60790.1	1e-136	ATGCN1; transporter
rbah60m14_s_at						**(+)

## Sheet: FIXED-3D OF GERMINATION
Additional file 3. Quality-related genes whose expression was fixed through the breeding process at "3d of germination".
Probe Set Name	ME	GP	S/T	DP	AA	BG	UniProt Accn	UniProt E-Score	UniProt Desc	Rice 6 Accn	Rice 6 E-Score	Rice 6 Desc	Arab. Accn	Arab. E-Score	Arab. Desc
baak29a08_s_at	*(+)			*(+)			UniRef90_Q0DIC9	1e-25	Os05g0400400 protein n=1 Tax=Oryza sativa Japonica Group RepID=Q0DIC9_ORYSJ	LOC_Os05g33210.2	4e-27	protein cytochrome b-c1 complex subunit 9, putative, expressed	AT3G52730.1	2e-22	ubiquinol-cytochrome C reductase UQCRX/QCR9-like family protein
Contig1003_at	***(-)		**(-)		***(-)	**(+)	UniRef90_O23755	0	Elongation factor 2 n=10 Tax=Magnoliophyta RepID=EF2_BETVU	LOC_Os02g32030.1	0	protein elongation factor, putative, expressed	AT1G56070.1	0	LOS1; copper ion binding / translation elongation factor/ translation factor, nucleic acid binding
Contig10157_at	*(-)		**(-)		*(-)	*(+)	UniRef90_Q0DDB4	1e-113	Os06g0237000 protein n=3 Tax=Oryza sativa RepID=Q0DDB4_ORYSJ	LOC_Os06g13000.1	1e-110	protein ankyrin repeat domain-containing protein, chloroplast precursor, putative, expressed	AT5G40160.1	1e-82	EMB506 (embryo defective 506); protein binding
Contig1041_x_at	**(-)		*(-)		*(-)	**(+)	UniRef90_Q09JW5	2e-71	Ubiquitin/40S ribosomal protein S27a fusion protein n=16 Tax=Metazoa RepID=Q09JW5_ARGMO	LOC_Os01g22490.1	9e-86	protein 40S ribosomal protein S27a, putative, expressed	AT2G47110.1	2e-79	UBQ6; protein binding
Contig10432_at	**(-)		***(-)		**(-)		UniRef90_Q01LW1	0	OSIGBa0139I12.3 protein n=4 Tax=Oryza sativa RepID=Q01LW1_ORYSA	LOC_Os04g19740.1	0	protein transketolase, chloroplast precursor, putative, expressed	AT2G45290.1	0	transketolase, putative
Contig1048_at	*(-)	*(-)	*(-)		*(-)		UniRef90_Q8H159	1e-123	Putative polyubiquitin (UBQ10) n=1 Tax=Arabidopsis thaliana RepID=Q8H159_ARATH	LOC_Os06g46770.6	1e-125	protein ubiquitin family protein, putative, expressed	AT5G03240.3	1e-125	UBQ3 (POLYUBIQUITIN 3); protein binding
Contig10584_at	*(+)				*(+)	*(-)
Contig10662_at	*(+)	*(+)	*(+)				UniRef90_A2YG14	1e-132	Putative uncharacterized protein n=2 Tax=Oryza sativa RepID=A2YG14_ORYSI	LOC_Os06g45840.1	1e-139	protein MYB transcription factor, putative, expressed	AT5G52660.2	7e-80	myb family transcription factor
Contig10685_at	*(-)		*(-)		**(-)		UniRef90_A2YS04	1e-150	Putative uncharacterized protein n=2 Tax=Oryza sativa RepID=A2YS04_ORYSI	LOC_Os08g09210.2	1e-151	protein phosphoribosylamine--glycine ligase, putative, expressed	AT1G09830.1	1e-130	phosphoribosylamine--glycine ligase (PUR2)
Contig10829_at	**(-)		*(-)		*(-)	**(+)	UniRef90_A2Y6J8	1e-102	Putative uncharacterized protein n=3 Tax=Oryza sativa RepID=A2Y6J8_ORYSI	LOC_Os05g44130.3	1e-108	protein gamma-glutamyl hydrolase precursor, putative, expressed	AT1G78660.3	4e-72	gamma-glutamyl hydrolase, putative / gamma-Glu-X carboxypeptidase, putative / conjugase, putative
Contig110_at	*(+)		**(+)		*(+)		UniRef90_Q8GTD0	9e-43	Metallothioneine type2 n=1 Tax=Hordeum vulgare subsp. vulgare RepID=Q8GTD0_HORVD	LOC_Os05g02070.3	8e-30	protein expressed protein	AT3G09390.1	2e-19	MT2A (METALLOTHIONEIN 2A); copper ion binding
Contig11003_at	***(+)		*(+)		***(+)	**(-)	UniRef90_Q0JF70	0	Os04g0137100 protein n=3 Tax=Oryza sativa RepID=Q0JF70_ORYSJ	LOC_Os04g05050.1	0	protein pectate lyase precursor, putative, expressed	AT4G13710.1	0	pectate lyase family protein
Contig11146_at	***(+)		*(+)	*(+)	***(+)	**(-)	UniRef90_P93188	0	NADPH-dependent HC-toxin reductase n=1 Tax=Hordeum vulgare RepID=P93188_HORVU	LOC_Os06g44170.1	1e-140	protein NAD dependent epimerase/dehydratase family protein, putative, expressed	AT4G27250.1	1e-44	dihydroflavonol 4-reductase family / dihydrokaempferol 4-reductase family
Contig11421_at						*(-)	UniRef90_A1JTB9	1e-24	Cold shock-like protein CspC2 n=18 Tax=Enterobacteriaceae RepID=A1JTB9_YERE8	LOC_Os02g02870.1	3e-14	protein glycine-rich protein 2, putative, expressed	AT4G36020.1	1e-13	CSDP1 (cold shock domain protein 1); RNA binding / double-stranded DNA binding / nucleic acid binding / single-stranded DNA bin
Contig11531_at			**(-)				UniRef90_Q7F7Z3	3e-28	Similar to Zea mays late embryogenesis abundant protein EMB564 &S16249 n=2 Tax=Oryza sativa Japonica Group RepID=Q7F7Z3_ORYSJ	LOC_Os01g06630.1	3e-31	protein small hydrophilic plant seed protein, putative, expressed
Contig11534_at			*(-)				UniRef90_P02876	1e-123	Agglutinin isolectin 2 n=4 Tax=Triticeae RepID=AGI2_WHEAT	LOC_Os04g09390.1	2e-89	protein HEV3 - Hevein family protein precursor, expressed	AT2G40070.2	2e-14	FUNCTIONS IN: molecular_function unknown; INVOLVED IN: biological_process unknown; LOCATED IN: cellular_component unknown; EXPR
Contig1159_at	*(+)					*(-)
Contig11726_at			*(+)				UniRef90_Q69Y57	1e-158	Putative uncharacterized protein P0698A06.20 (Os06g0192900 protein) n=3 Tax=Oryza sativa RepID=Q69Y57_ORYSJ	LOC_Os06g09320.2	1e-160	protein expressed protein	AT4G33140.1	7e-92	unknown protein
Contig1189_at			*(-)				UniRef90_A3BTA5	3e-87	Putative uncharacterized protein n=2 Tax=Oryza sativa Japonica Group RepID=A3BTA5_ORYSJ	LOC_Os08g32980.1	7e-90	protein expressed protein	AT5G16550.1	8e-46	unknown protein
Contig11957_at	**(-)			*(-)	*(-)	**(+)	UniRef90_A2YQF1	0	Putative uncharacterized protein n=2 Tax=Oryza sativa RepID=A2YQF1_ORYSI	LOC_Os08g01450.1	0	protein cytochrome P450, putative, expressed	AT3G48270.1	1e-100	CYP71A26; electron carrier/ heme binding / iron ion binding / monooxygenase/ oxygen binding
Contig11996_at	*(+)	*(+)	*(+)		*(+)		UniRef90_A2X913	2e-24	Putative uncharacterized protein n=2 Tax=Oryza sativa RepID=A2X913_ORYSI	LOC_Os02g48870.1	6e-26	protein aspartic proteinase nepenthesin-2 precursor, putative, expressed	AT5G10760.1	7e-14	aspartyl protease family protein
Contig11996_s_at	*(+)	*(+)	**(+)		*(+)		UniRef90_Q5VPR6	1e-138	Putative nucleoid DNA-binding protein cnd41 (Os06g0118700 protein) n=2 Tax=Oryza sativa RepID=Q5VPR6_ORYSJ	LOC_Os06g02780.1	1e-140	protein aspartic protease, putative, expressed	AT5G10770.1	1e-59	chloroplast nucleoid DNA-binding protein, putative
Contig1200_at		*(+)					UniRef90_A3A4M8	9e-44	Putative uncharacterized protein n=2 Tax=Oryza sativa RepID=A3A4M8_ORYSJ	LOC_Os02g12794.3	3e-45	protein elongation factor 1-gamma, putative, expressed	AT1G57720.2	5e-42	elongation factor 1B-gamma, putative / eEF-1B gamma, putative
Contig12012_at			*(-)		*(-)		UniRef90_Q6K3D4	1e-30	Putative PKG-Ib (Os02g0281000 protein) n=3 Tax=Oryza sativa RepID=Q6K3D4_ORYSJ	LOC_Os02g17970.2	4e-32	protein AGC_PKA/PKG_like.1 - ACG kinases include homologs to PKA, PKG and PKC, expressed	AT2G20050.1	4e-13	ATP binding / cAMP-dependent protein kinase regulator/ catalytic/ protein kinase/ protein serine/threonine phosphatase
Contig1205_s_at	**(+)		*(+)		*(+)		UniRef90_A4ZF54	4e-82	Chaperone (Fragment) n=2 Tax=Magnoliophyta RepID=A4ZF54_AGATE	LOC_Os04g01740.1	3e-79	protein heat shock protein, putative, expressed	AT5G52640.1	5e-83	ATHSP90.1 (HEAT SHOCK PROTEIN 90.1); ATP binding / unfolded protein binding
Contig12064_at	**(+)		*(+)		**(+)		UniRef90_Q6S9D8	1e-166	Annexin n=1 Tax=Triticum aestivum RepID=Q6S9D8_WHEAT	LOC_Os09g23160.1	1e-139	protein annexin, putative, expressed	AT1G68090.1	1e-86	ANN5; calcium ion binding / calcium-dependent phospholipid binding
Contig12077_at	*(+)		**(+)		**(+)		UniRef90_Q0DKR5	2e-29	Os05g0147700 protein n=2 Tax=Oryza sativa RepID=Q0DKR5_ORYSJ	LOC_Os05g05500.1	5e-31	protein OsFBX159 - F-box domain containing protein, expressed	AT4G22505.1	9e-12	INVOLVED IN: lipid transport; CONTAINS InterPro DOMAIN/s: Bifunctional inhibitor/plant lipid transfer protein/seed storage (Int
Contig12124_at	*(+)			*(+)	*(+)	**(-)	UniRef90_A2YNI3	1e-20	Putative uncharacterized protein n=1 Tax=Oryza sativa Indica Group RepID=A2YNI3_ORYSI	LOC_Os07g41410.1	3e-20	protein EGG APPARATUS-1, putative, expressed	AT4G22505.1	9e-10	INVOLVED IN: lipid transport; CONTAINS InterPro DOMAIN/s: Bifunctional inhibitor/plant lipid transfer protein/seed storage (Int
Contig12367_at	*(-)						UniRef90_Q84KC2	1e-156	NBS-LRR disease resistance protein homologue n=1 Tax=Hordeum vulgare RepID=Q84KC2_HORVU	LOC_Os06g49350.1	6e-66	protein retrotransposon protein, putative, unclassified, expressed
Contig12463_at	***(+)				**(+)	**(-)	UniRef90_P47909	2e-34	30S ribosomal protein S31, mitochondrial n=3 Tax=Oryza sativa RepID=RT31_ORYSJ	LOC_Os09g35900.1	7e-36	protein expressed protein	AT2G21290.1	7e-22	unknown protein
Contig12587_at	*(+)		**(+)		*(+)	*(-)	UniRef90_A3ADB4	6e-73	Putative uncharacterized protein n=1 Tax=Oryza sativa Japonica Group RepID=A3ADB4_ORYSJ	LOC_Os03g01830.1	2e-74	protein DEAD-box ATP-dependent RNA helicase, putative, expressed	AT3G06980.1	2e-59	DEAD/DEAH box helicase, putative
Contig12608_at						*(-)	UniRef90_A2XZN7	8e-43	Putative uncharacterized protein n=2 Tax=Oryza sativa RepID=A2XZN7_ORYSI	LOC_Os05g02410.1	3e-44	protein expressed protein	AT4G22000.1	6e-38	unknown protein
Contig12707_at	**(-)		*(-)				UniRef90_A2Y3K4	1e-32	Putative uncharacterized protein n=3 Tax=Oryza sativa RepID=A2Y3K4_ORYSI	LOC_Os05g28480.1	2e-33	protein expressed protein	AT4G35980.1	1e-23	unknown protein
Contig1307_at		*(+)	**(+)				UniRef90_P00228	1e-54	Ferredoxin, chloroplastic n=2 Tax=Triticeae RepID=FER_WHEAT	LOC_Os08g01380.1	3e-49	protein 2Fe-2S iron-sulfur cluster binding domain containing protein, expressed	AT1G60950.1	1e-43	FED A; 2 iron, 2 sulfur cluster binding / electron carrier/ iron-sulfur cluster binding
Contig13137_at	***(+)				*(+)	*(-)
Contig1340_at	**(+)		**(+)		*(+)	*(-)
Contig13654_at	***(+)		*(+)		**(+)	*(-)	UniRef90_Q2QQC1	3e-29	Protein kinase domain containing protein (Putative uncharacterized protein) n=1 Tax=Oryza sativa Japonica Group RepID=Q2QQC1_ORYSJ	LOC_Os12g31560.1	8e-31	protein protein kinase, putative	AT3G59420.1	8e-20	ACR4 (ARABIDOPSIS CRINKLY4); kinase/ transmembrane receptor protein kinase
Contig1370_at			*(-)				UniRef90_A2XS31	1e-43	Ribosomal protein S27 n=11 Tax=Spermatophyta RepID=A2XS31_ORYSI	LOC_Os02g27769.1	9e-46	protein 40S ribosomal protein S27, putative, expressed	AT3G61110.1	5e-43	ARS27A (ARABIDOPSIS RIBOSOMAL PROTEIN S27); structural constituent of ribosome
Contig13848_at	**(+)					*(-)	UniRef90_A2ZYM2	5e-85	Putative uncharacterized protein n=2 Tax=Oryza sativa Japonica Group RepID=A2ZYM2_ORYSJ	LOC_Os01g58270.1	1e-86	protein OsSub7 - Putative Subtilisin homologue	AT5G11940.1	7e-48	subtilase family protein
Contig13861_at						*(+)	UniRef90_Q9ARU3	3e-93	Putative xylosyltransferase I n=3 Tax=Oryza sativa RepID=Q9ARU3_ORYSJ	LOC_Os01g03160.2	7e-95	protein xylosyltransferase, putative, expressed	AT1G71070.1	8e-59	glycosyltransferase family 14 protein / core-2/I-branching enzyme family protein
Contig13874_at					*(+)		UniRef90_Q70KG5	3e-39	RAFTIN1a protein (RAFTIN1a anther protein) n=1 Tax=Triticum aestivum RepID=Q70KG5_WHEAT	LOC_Os08g38810.2	4e-39	protein BURP domain containing protein, expressed	AT5G25610.1	2e-28	RD22; nutrient reservoir
Contig13905_at	***(-)		**(-)		***(-)	*(+)	UniRef90_A2XNU0	1e-140	Putative uncharacterized protein n=2 Tax=Oryza sativa RepID=A2XNU0_ORYSI	LOC_Os03g62180.3	1e-141	protein lectin protein kinase family protein, putative, expressed	AT1G34300.1	9e-98	lectin protein kinase family protein
Contig13926_at	*(-)		**(-)				UniRef90_Q7XYF8	8e-65	SKP1/ASK1-like protein n=4 Tax=Triticeae RepID=Q7XYF8_WHEAT	LOC_Os11g26910.1	6e-65	protein SKP1-like protein 1B, putative, expressed	AT5G42190.1	3e-57	ASK2 (ARABIDOPSIS SKP1-LIKE 2); protein binding / ubiquitin-protein ligase
Contig14011_at	*(-)		*(-)				UniRef90_Q9FWD5	3e-90	Putaive mitochondrial inner membrane protein (Os10g0519700 protein) (Mitochondrial import inner membrane translocase subunit Tim17 family protein, expressed) n=	LOC_Os10g37530.1	8e-92	protein mitochondrial import inner membrane translocase subunit Tim17, putative, expressed	AT1G17530.1	6e-55	ATTIM23-1 (TRANSLOCASE OF INNER MITOCHONDRIAL MEMBRANE 23); P-P-bond-hydrolysis-driven protein transmembrane transporter
Contig14204_at			*(-)		*(-)		UniRef90_Q0J701	8e-80	Os08g0244400 protein (Fragment) n=1 Tax=Oryza sativa Japonica Group RepID=Q0J701_ORYSJ	LOC_Os08g14660.1	1e-119	protein SET domain containing protein, expressed	AT2G18850.1	3e-66	FUNCTIONS IN: molecular_function unknown; INVOLVED IN: biological_process unknown; EXPRESSED IN: 22 plant structures; EXPRESSED D
Contig1445_at		*(-)					UniRef90_Q6ESU4	5e-43	Putative RNA-binding protein (Os02g0244600 protein) n=2 Tax=Oryza sativa Japonica Group RepID=Q6ESU4_ORYSJ	LOC_Os06g35030.3	9e-51	protein RNA recognition motif containing protein, putative, expressed	AT1G32790.1	2e-41	RNA-binding protein, putative
Contig14677_at		**(+)	*(+)		*(+)		UniRef90_Q655S9	2e-83	Zinc finger POZ domain protein-like (Putative uncharacterized protein) (Os06g0668400 protein) n=2 Tax=Oryza sativa RepID=Q655S9_ORYSJ	LOC_Os06g45730.1	6e-85	protein MBTB11 - Bric-a-Brac, Tramtrack, Broad Complex BTB domain with Meprin and TRAF Homology MATH domain, expressed	AT5G19000.1	3e-57	ATBPM1 (BTB-POZ and MATH domain 1); protein binding
Contig1470_s_at			*(-)				UniRef90_Q2A781	1e-71	Putative avenin-like a n=3 Tax=Triticeae RepID=Q2A781_AEGTA	LOC_Os06g31070.1	8e-24	protein PROLM24 - Prolamin precursor, expressed
Contig15601_at	**(-)				**(-)		UniRef90_A7PG61	7e-95	Chromosome chr6 scaffold_15, whole genome shotgun sequence n=2 Tax=Vitis vinifera RepID=A7PG61_VITVI	LOC_Os07g48640.1	2e-83	protein short-chain dehydrogenase/reductase, putative, expressed	AT2G24190.2	2e-67	short-chain dehydrogenase/reductase (SDR) family protein
Contig15674_at	***(+)		**(+)		**(+)	*(-)	UniRef90_A2X3H9	9e-40	Putative uncharacterized protein n=3 Tax=Oryza sativa RepID=A2X3H9_ORYSI	LOC_Os02g18370.1	6e-41	protein transposon protein, putative, unclassified, expressed
Contig16053_at	**(-)	*(-)		*(-)	**(-)	***(+)	UniRef90_A2XK57	2e-56	Putative uncharacterized protein n=2 Tax=Oryza sativa RepID=A2XK57_ORYSI	LOC_Os03g44820.1	6e-58	protein glutamyl-tRNA, putative, expressed	AT4G32915.1	2e-25	FUNCTIONS IN: molecular_function unknown; INVOLVED IN: regulation of translational fidelity; LOCATED IN: chloroplast; EXPRESSED
Contig16162_at		*(-)	*(-)				UniRef90_A3BF51	8e-50	Putative uncharacterized protein n=3 Tax=Oryza sativa RepID=A3BF51_ORYSJ	LOC_Os06g48880.1	8e-52	protein expressed protein
Contig16182_at	**(+)	*(+)	**(+)		**(+)		UniRef90_Q655Y8	2e-44	Putative vacuolar sorting receptor protein (Os06g0664300 protein) n=1 Tax=Oryza sativa Japonica Group RepID=Q655Y8_ORYSJ	LOC_Os06g45380.2	6e-46	protein vacuolar-sorting receptor precursor, putative, expressed	AT1G30900.1	7e-28	vacuolar sorting receptor, putative
Contig16288_at	**(-)		*(-)		*(-)
Contig16368_at	**(-)		*(-)		***(-)	**(+)	UniRef90_Q6UZD6	2e-73	Phosphorylase (Fragment) n=3 Tax=Triticum aestivum RepID=Q6UZD6_WHEAT	LOC_Os03g55090.1	3e-67	protein alpha-glucan phosphorylast isozyme, putative, expressed	AT3G29320.1	1e-61	glucan phosphorylase, putative
Contig17116_at	*(-)		**(-)		*(-)		UniRef90_O22384	1e-58	Glycine-rich protein n=6 Tax=Oryza sativa RepID=O22384_ORYSA	LOC_Os03g46770.1	1e-61	protein RNA recognition motif containing protein, expressed	AT2G21660.1	4e-57	CCR2 (COLD, CIRCADIAN RHYTHM, AND RNA BINDING 2); RNA binding / double-stranded DNA binding / single-stranded DNA binding
Contig17176_at			**(-)				UniRef90_A2X749	9e-82	Putative uncharacterized protein n=3 Tax=Oryza sativa RepID=A2X749_ORYSI	LOC_Os02g39880.1	3e-83	protein expressed protein	AT1G80860.1	5e-68	PLMT (PHOSPHOLIPID N-METHYLTRANSFERASE); phosphatidyl-N-dimethylethanolamine N-methyltransferase/ phosphatidyl-N-methylethanola
Contig1721_at	**(+)	*(+)		*(+)	*(+)	***(-)	UniRef90_P12952	3e-74	Dehydrin DHN2 n=5 Tax=Hordeum vulgare RepID=DHN2_HORVU	LOC_Os11g26790.1	2e-38	protein dehydrin, putative, expressed	AT5G66400.1	7e-22	RAB18 (RESPONSIVE TO ABA 18)
Contig17393_at	***(-)		**(-)		***(-)	*(+)	UniRef90_Q5VS03	6e-14	Selenium-binding protein-like n=1 Tax=Oryza sativa Japonica Group RepID=Q5VS03_ORYSJ	LOC_Os06g02100.1	2e-15	protein OsFBX181 - F-box domain containing protein, expressed
Contig17820_at	*(-)	*(-)	**(-)		*(-)		UniRef90_A2YBB2	2e-85	Putative uncharacterized protein n=2 Tax=Oryza sativa RepID=A2YBB2_ORYSI	LOC_Os06g14060.2	4e-87	protein MBTB10 - Bric-a-Brac, Tramtrack, Broad Complex BTB domain with Meprin and TRAF Homology MATH domain, expressed	AT3G06190.1	4e-51	BPM2 (BTB-POZ AND MATH DOMAIN 2); protein binding
Contig18141_at	**(-)				*(-)	*(+)	UniRef90_A2XQN3	1e-68	Putative uncharacterized protein n=1 Tax=Oryza sativa Indica Group RepID=A2XQN3_ORYSI	LOC_Os04g14690.1	9e-70	protein flavin-containing monooxygenase family protein, putative, expressed	AT1G19250.1	2e-27	FMO1 (FLAVIN-DEPENDENT MONOOXYGENASE 1); FAD binding / NADP or NADPH binding / electron carrier/ flavin-containing monooxygenase/
Contig18150_at	*(-)	*(-)	*(-)			*(+)
Contig1834_at	*(-)		***(-)				UniRef90_P22701	5e-45	Em protein CS41 n=4 Tax=Pooideae RepID=EM2_WHEAT	LOC_Os05g28210.1	2e-40	protein small hydrophilic plant seed protein, putative, expressed	AT2G40170.1	2e-33	GEA6 (LATE EMBRYOGENESIS ABUNDANT 6)
Contig1838_at	**(-)		***(-)		*(-)		UniRef90_Q02400	5e-71	Late embryogenesis abundant protein B19.3 n=1 Tax=Hordeum vulgare RepID=LE193_HORVU	LOC_Os05g28210.1	1e-34	protein small hydrophilic plant seed protein, putative, expressed	AT3G51810.1	1e-53	EM1 (LATE EMBRYOGENESIS ABUNDANT 1)
Contig18528_at	**(+)		*(+)		**(+)		UniRef90_Q0DC81	2e-38	Os06g0473200 protein (Fragment) n=1 Tax=Oryza sativa Japonica Group RepID=Q0DC81_ORYSJ	LOC_Os06g27890.3	7e-40	protein STE_MEK_ste7_MAP2K.8 - STE kinases include homologs to sterile 7, sterile 11 and sterile 20 from yeast, expressed	AT5G40440.1	5e-25	ATMKK3 (ARABIDOPSIS THALIANA MITOGEN-ACTIVATED PROTEIN KINASE KINASE 3); MAP kinase kinase
Contig18767_at	***(+)				**(+)	**(-)	UniRef90_Q650U0	6e-72	Putative uncharacterized protein P0669G04.12 (Os09g0520600 protein) n=1 Tax=Oryza sativa Japonica Group RepID=Q650U0_ORYSJ	LOC_Os09g34900.1	2e-73	protein bile acid sodium symporter family protein, putative, expressed	AT4G22840.1	2e-51	bile acid:sodium symporter family protein
Contig18777_at	*(-)		*(-)				UniRef90_A2Z9Z4	1e-160	Putative uncharacterized protein n=2 Tax=Oryza sativa RepID=A2Z9Z4_ORYSI	LOC_Os10g40110.1	1e-162	protein GTP binding protein, putative, expressed	AT2G16640.1	1e-120	TOC132 (MULTIMERIC TRANSLOCON COMPLEX IN THE OUTER ENVELOPE MEMBRANE 132); transmembrane receptor
Contig18921_at	*(+)						UniRef90_Q53MH7	8e-50	UBX domain, putative (Os11g0293900 protein) (UBX domain containing protein, expressed) n=5 Tax=Oryza sativa RepID=Q53MH7_ORYSJ	LOC_Os11g18880.3	2e-51	protein UBX domain-containing protein, putative, expressed	AT2G43210.2	2e-21	UBX domain-containing protein
Contig19246_at	***(+)		***(+)		***(+)	*(-)	UniRef90_A2WLA1	2e-92	Putative uncharacterized protein n=1 Tax=Oryza sativa Indica Group RepID=A2WLA1_ORYSI	LOC_Os10g09990.1	4e-92	protein cytokinin-O-glucosyltransferase 3, putative, expressed	AT2G36800.1	3e-60	DOGT1 (DON-GLUCOSYLTRANSFERASE 1); UDP-glycosyltransferase/ cis-zeatin O-beta-D-glucosyltransferase/ glucosyltransferase/ querc
Contig19450_at	*(-)		*(-)		**(-)		UniRef90_Q6EPV6	1e-142	Putative uncharacterized protein OSJNBa0016D04.11 n=1 Tax=Oryza sativa Japonica Group RepID=Q6EPV6_ORYSJ	LOC_Os02g37130.2	1e-144	protein expressed protein	AT4G27610.3	1e-72	unknown protein
Contig20157_at	*(-)		*(-)		*(-)
Contig20186_at	***(+)		*(+)		**(+)	*(-)	UniRef90_Q5N8I9	3e-23	P69E protein-like n=1 Tax=Oryza sativa Japonica Group RepID=Q5N8I9_ORYSJ	LOC_Os02g10520.1	1e-19	protein OsSub12 - Putative Subtilisin homologue, expressed	AT2G04160.1	5e-16	AIR3; serine-type endopeptidase
Contig20359_at			**(+)				UniRef90_A2Z3C7	4e-14	Putative uncharacterized protein n=2 Tax=Oryza sativa RepID=A2Z3C7_ORYSI	LOC_Os09g36000.1	2e-14	protein conserved hypothetical protein
Contig20388_at		*(+)					UniRef90_A2XB94	1e-113	Putative uncharacterized protein n=2 Tax=Oryza sativa RepID=A2XB94_ORYSI	LOC_Os02g58150.1	1e-115	protein expressed protein	AT3G19990.1	7e-79	unknown protein
Contig2043_s_at						**(+)	UniRef90_Q2PCB9	5e-55	Type 1 non specific lipid transfer protein n=3 Tax=Triticum aestivum RepID=Q2PCB9_WHEAT	LOC_Os12g02300.1	2e-42	protein LTPL26 - Protease inhibitor/seed storage/LTP family protein precursor, expressed	AT5G59320.1	5e-22	LTP3 (LIPID TRANSFER PROTEIN 3); lipid binding
Contig20649_at	***(+)			*(+)	**(+)	***(-)
Contig20676_s_at			**(+)				UniRef90_A7PLT3	2e-66	Chromosome chr14 scaffold_21, whole genome shotgun sequence n=1 Tax=Vitis vinifera RepID=A7PLT3_VITVI	LOC_Os08g03420.4	9e-71	protein kelch repeat protein, putative, expressed	AT1G51540.1	2e-62	INVOLVED IN: biological_process unknown; LOCATED IN: Golgi apparatus; EXPRESSED IN: 22 plant structures; EXPRESSED DURING: 13 g
Contig21003_at	*(+)	*(+)	**(+)		*(+)		UniRef90_Q0D9I1	1e-16	Os06g0714800 protein n=3 Tax=Oryza sativa RepID=Q0D9I1_ORYSJ	LOC_Os06g50080.1	4e-18	protein DUF581 domain containing protein, expressed
Contig21235_at	***(+)	*(+)		*(+)	***(+)	**(-)
Contig21432_at						*(+)	UniRef90_Q6YWF5	3e-75	Putative pattern formation protein GNOM n=3 Tax=Oryza sativa RepID=Q6YWF5_ORYSJ	LOC_Os02g22090.1	9e-77	protein pattern formation protein EMB30, putative, expressed	AT1G13980.1	1e-46	GN (GNOM); GTP:GDP antiporter/ protein homodimerization
Contig2163_at	*(+)		*(+)		*(+)
Contig2209_at						*(-)	UniRef90_P35792	2e-86	Pathogenesis-related protein PRB1-2 n=9 Tax=Triticeae RepID=PR12_HORVU	LOC_Os01g28500.1	5e-69	protein SCP-like extracellular protein, expressed	AT2G14610.1	9e-49	PR1 (PATHOGENESIS-RELATED GENE 1)
Contig2210_at	*(+)				*(+)		UniRef90_P35792	3e-92	Pathogenesis-related protein PRB1-2 n=9 Tax=Triticeae RepID=PR12_HORVU	LOC_Os01g28500.1	8e-70	protein SCP-like extracellular protein, expressed	AT2G14610.1	2e-49	PR1 (PATHOGENESIS-RELATED GENE 1)
Contig2214_s_at						*(-)	UniRef90_P35792	2e-86	Pathogenesis-related protein PRB1-2 n=9 Tax=Triticeae RepID=PR12_HORVU	LOC_Os01g28500.1	5e-69	protein SCP-like extracellular protein, expressed	AT2G14610.1	9e-49	PR1 (PATHOGENESIS-RELATED GENE 1)
Contig22644_at	**(+)		*(+)		*(+)
Contig22732_at	***(+)		**(+)		***(+)	*(-)	UniRef90_A2ZCS6	5e-93	Putative uncharacterized protein n=1 Tax=Oryza sativa Indica Group RepID=A2ZCS6_ORYSI	LOC_Os11g11790.1	1e-93	protein NBS-LRR type disease resistance protein, putative, expressed
Contig22849_at				*(-)		*(+)	UniRef90_Q6EP59	2e-48	Putative UDP-glycosyltransferase 85A8 (Os02g0578300 protein) n=1 Tax=Oryza sativa Japonica Group RepID=Q6EP59_ORYSJ	LOC_Os02g36840.1	5e-50	protein cytokinin-O-glucosyltransferase 2, putative, expressed	AT1G22380.1	2e-39	AtUGT85A3 (UDP-glucosyl transferase 85A3); glucuronosyltransferase/ transcription factor/ transferase, transferring glycosyl grou
Contig23238_at		*(-)					UniRef90_A2XAH6	4e-13	Putative uncharacterized protein n=1 Tax=Oryza sativa Indica Group RepID=A2XAH6_ORYSI	LOC_Os02g55050.2	6e-14	protein OsFBX64 - F-box domain containing protein, expressed
Contig23336_at	*(-)				*(-)	*(+)	UniRef90_A2X4Z5	8e-55	Putative uncharacterized protein n=2 Tax=Oryza sativa RepID=A2X4Z5_ORYSI	LOC_Os02g28970.2	2e-55	protein expressed protein	AT2G40070.2	7e-11	FUNCTIONS IN: molecular_function unknown; INVOLVED IN: biological_process unknown; LOCATED IN: cellular_component unknown; EXPR
Contig23458_at	***(+)		**(+)		**(+)	*(-)	UniRef90_Q6K3E9	1e-11	F-box family protein-like (Putative uncharacterized protein) (Os02g0813300 protein) n=2 Tax=Oryza sativa RepID=Q6K3E9_ORYSJ	LOC_Os02g56840.1	4e-13	protein OsFBX70 - F-box domain containing protein, expressed	AT2G02360.1	6e-10	AtPP2-B10 (Phloem protein 2-B10); carbohydrate binding
Contig24472_at	***(+)				**(+)	*(-)	UniRef90_A2YM66	2e-38	Putative uncharacterized protein n=1 Tax=Oryza sativa Indica Group RepID=A2YM66_ORYSI	LOC_Os07g35060.2	1e-39	protein OsFBX238 - F-box domain containing protein, expressed	AT5G49610.1	7e-12	F-box family protein
Contig24523_at	*(+)		**(+)				UniRef90_Q7X7A1	2e-36	OSJNBb0003B01.2 protein (OSJNBb0034I13.22 protein) n=2 Tax=Oryza sativa RepID=Q7X7A1_ORYSA	LOC_Os04g54570.1	8e-38	protein transferase family protein, putative
Contig24779_at	***(-)				**(-)		UniRef90_A2Y7H2	2e-56	Putative uncharacterized protein n=2 Tax=Oryza sativa RepID=A2Y7H2_ORYSI	LOC_Os05g48950.2	7e-58	protein expressed protein	AT5G44170.1	1e-22	FUNCTIONS IN: molecular_function unknown; INVOLVED IN: biological_process unknown; LOCATED IN: cellular_component unknown; EXPR
Contig25169_at			**(+)				UniRef90_A2Y6K4	3e-94	Putative uncharacterized protein n=3 Tax=Oryza sativa RepID=A2Y6K4_ORYSI	LOC_Os05g44200.1	9e-96	protein GDSL-like lipase/acylhydrolase, putative, expressed	AT5G45670.1	2e-74	GDSL-motif lipase/hydrolase family protein
Contig2546_at	*(+)				*(+)	*(-)	UniRef90_Q6PWL8	1e-89	Putative vacuolar defense protein n=2 Tax=Triticum aestivum RepID=Q6PWL8_WHEAT	LOC_Os02g54060.1	7e-89	protein chaperonin, putative, expressed	AT5G20720.2	7e-81	CPN20 (CHAPERONIN 20); calmodulin binding
Contig2550_x_at						*(-)	UniRef90_O64393	3e-79	Wheatwin-2 n=7 Tax=Triticeae RepID=WHW2_WHEAT	LOC_Os11g37950.1	6e-71	protein WIP3 - Wound-induced protein precursor, expressed	AT3G04720.1	2e-50	PR4 (PATHOGENESIS-RELATED 4); chitin binding
Contig25703_at	*(+)				*(+)	*(-)	UniRef90_A3AAN4	8e-31	Putative uncharacterized protein n=1 Tax=Oryza sativa Japonica Group RepID=A3AAN4_ORYSJ	LOC_Os02g48300.1	3e-32	protein OsFBX60 - F-box domain containing protein
Contig25722_at	**(-)	*(-)		*(-)		**(+)
Contig25891_at	*(-)						UniRef90_A2X2H8	6e-31	Putative uncharacterized protein n=2 Tax=Oryza sativa RepID=A2X2H8_ORYSI	LOC_Os02g12740.1	2e-32	protein GPI-anchor transamidase precursor, putative, expressed
Contig25904_at					*(-)		UniRef90_A2WZA1	2e-58	Putative uncharacterized protein n=2 Tax=Oryza sativa RepID=A2WZA1_ORYSI	LOC_Os01g72790.1	6e-60	protein cyclin-dependent kinase, putative, expressed	AT5G10270.1	1e-27	CDKC;1 (Cyclin-dependent kinase C;1); kinase
Contig26104_at	**(+)				*(+)
Contig2657_at	*(-)	*(-)	**(-)		*(-)
Contig2659_at	*(+)	*(+)	*(+)		*(+)		UniRef90_Q0DF13	3e-24	Os06g0124900 protein (Fragment) n=1 Tax=Oryza sativa Japonica Group RepID=Q0DF13_ORYSJ	LOC_Os06g03486.1	8e-24	protein expressed protein
Contig2790_s_at	*(+)				*(+)	*(-)	UniRef90_Q5MBN2	1e-117	Thaumatin-like protein TLP5 n=1 Tax=Hordeum vulgare RepID=Q5MBN2_HORVU	LOC_Os12g43490.1	1e-100	protein thaumatin, putative, expressed	AT4G11650.1	4e-67	ATOSM34 (osmotin 34)
Contig2905_s_at		*(+)					UniRef90_Q43490	1e-166	Jasmonate induced protein n=1 Tax=Hordeum vulgare RepID=Q43490_HORVU	LOC_Os04g24460.1	3e-41	protein phytase, putative
Contig2947_at	**(-)		*(-)		*(-)		UniRef90_Q96565	1e-125	Caffeic acid O-methyltransferase n=2 Tax=Hordeum vulgare RepID=Q96565_HORVU	LOC_Os04g09604.1	3e-66	protein O-methyltransferase, putative, expressed	AT5G54160.1	9e-52	ATOMT1 (O-METHYLTRANSFERASE 1); caffeate O-methyltransferase/ myricetin 3'-O-methyltransferase/ quercetin 3-O-methyltransferase
Contig299_at	**(-)
Contig316_s_at						*(+)	UniRef90_A3BZ47	1e-52	Histone H4 n=1 Tax=Oryza sativa Japonica Group RepID=A3BZ47_ORYSJ	LOC_Os10g39410.1	3e-53	protein Core histone H2A/H2B/H3/H4 domain containing protein, putative, expressed	AT5G59970.1	1e-53	histone H4
Contig3173_at						*(+)	UniRef90_Q5MJ27	3e-23	Low temperature and salt responsive protein n=1 Tax=Pennisetum glaucum RepID=Q5MJ27_PENAM	LOC_Os07g44180.1	2e-24	protein OsRCI2-10 - Hydrophobic protein LTI6A, expressed	AT3G05890.1	4e-18	RCI2B (RARE-COLD-INDUCIBLE 2B)
Contig331_x_at	***(-)		**(-)		***(-)	**(+)	UniRef90_Q7XYB6	1e-77	Elongation factor (Fragment) n=3 Tax=Magnoliophyta RepID=Q7XYB6_WHEAT	LOC_Os02g32030.1	2e-75	protein elongation factor, putative, expressed	AT1G56070.1	3e-71	LOS1; copper ion binding / translation elongation factor/ translation factor, nucleic acid binding
Contig3457_x_at		*(-)					UniRef90_A2XB50	1e-149	Putative uncharacterized protein n=2 Tax=Oryza sativa RepID=A2XB50_ORYSI	LOC_Os05g08360.1	1e-151	protein rRNA 2-O-methyltransferase fibrillarin 2, putative, expressed	AT5G52470.1	1e-140	FIB1 (FIBRILLARIN 1); snoRNA binding
Contig3461_at						*(-)	UniRef90_Q7XY25	2e-51	Glutaredoxin n=1 Tax=Triticum aestivum RepID=Q7XY25_WHEAT	LOC_Os04g42930.1	8e-53	protein OsGrx_C2.2 - glutaredoxin subgroup I, expressed	AT5G40370.1	1e-40	glutaredoxin, putative
Contig3514_at	*(-)						UniRef90_Q0J9R7	9e-32	Os04g0635300 protein n=1 Tax=Oryza sativa Japonica Group RepID=Q0J9R7_ORYSJ	LOC_Os04g54280.1	3e-33	protein retrotransposon protein, putative, Ty1-copia subclass	AT4G10270.1	4e-19	wound-responsive family protein
Contig3584_at						**(+)	UniRef90_B0BLA0	3e-66	CM0216.550.nc protein n=3 Tax=Lotus japonicus RepID=B0BLA0_LOTJA	LOC_Os03g63400.1	1e-78	protein transcription factor BTF3, putative, expressed	AT1G73230.1	1e-64	nascent polypeptide-associated complex (NAC) domain-containing protein
Contig3588_s_at	**(+)				**(+)	*(-)	UniRef90_Q01979	0	Proline-rich protein n=1 Tax=Triticum aestivum RepID=Q01979_WHEAT	LOC_Os05g13940.1	1e-162	protein retrotransposon protein, putative, unclassified, expressed	AT3G23450.1	5e-87	unknown protein
Contig3777_at	**(+)	*(+)	*(+)		**(+)	*(-)	UniRef90_A6N0R3	1e-46	Cortical cell-delineating protein n=3 Tax=Oryza sativa RepID=A6N0R3_ORYSI	LOC_Os03g01300.1	2e-47	protein LTPL114 - Protease inhibitor/seed storage/LTP family protein precursor, expressed	AT1G12090.1	2e-35	ELP (EXTENSIN-LIKE PROTEIN); lipid binding
Contig3861_at		*(-)	*(-)		**(-)
Contig4054_s_at	*(+)				*(+)		UniRef90_P32937	1e-100	Pathogenesis-related protein 1A/1B n=10 Tax=Triticeae RepID=PR1A_HORVU	LOC_Os12g43380.1	3e-59	protein thaumatin, putative, expressed	AT4G11650.1	2e-32	ATOSM34 (osmotin 34)
Contig4374_s_at		*(+)	*(+)				UniRef90_A2YF60	1e-143	Putative uncharacterized protein n=2 Tax=Oryza sativa RepID=A2YF60_ORYSI	LOC_Os06g41810.1	1e-144	protein reductase, putative, expressed	AT2G33590.1	1e-103	cinnamoyl-CoA reductase family
Contig4507_at			**(+)				UniRef90_Q8S6P9	1e-30	Expressed protein (Os10g0207500 protein) n=3 Tax=Oryza sativa RepID=Q8S6P9_ORYSJ	LOC_Os10g14020.1	3e-32	protein TPD1, putative, expressed	AT1G32583.1	7e-22	FUNCTIONS IN: molecular_function unknown; INVOLVED IN: biological_process unknown; LOCATED IN: endomembrane system; BEST Arabid
Contig4526_at						*(-)	UniRef90_Q0D3V9	1e-127	Os07g0663500 protein n=4 Tax=Oryza sativa RepID=Q0D3V9_ORYSJ	LOC_Os07g46830.1	1e-134	protein sex determination protein tasselseed-2, putative, expressed	AT3G26760.1	4e-79	short-chain dehydrogenase/reductase (SDR) family protein
Contig4837_at	*(+)		*(+)		**(+)		UniRef90_Q8L3W7	2e-47	Small nuclear ribonucleoprotein-like protein n=8 Tax=Embryophyta RepID=Q8L3W7_ARATH	LOC_Os05g24970.1	1e-52	protein LSM domain containing protein, expressed	AT3G62840.2	7e-50	FUNCTIONS IN: molecular_function unknown; LOCATED IN: small nucleolar ribonucleoprotein complex, nucleus; EXPRESSED IN: 22 plan
Contig4839_s_at	*(+)		*(+)		**(+)		UniRef90_Q8L3W7	2e-47	Small nuclear ribonucleoprotein-like protein n=8 Tax=Embryophyta RepID=Q8L3W7_ARATH	LOC_Os05g24970.1	1e-52	protein LSM domain containing protein, expressed	AT3G62840.2	7e-50	FUNCTIONS IN: molecular_function unknown; LOCATED IN: small nucleolar ribonucleoprotein complex, nucleus; EXPRESSED IN: 22 plan
Contig5049_at		*(-)			*(-)		UniRef90_Q6ZI83	0	RanBPM-like n=1 Tax=Oryza sativa Japonica Group RepID=Q6ZI83_ORYSJ	LOC_Os02g35070.1	0	protein SPRY-domain containing protein, putative, expressed	AT1G35470.2	1e-134	SPla/RYanodine receptor (SPRY) domain-containing protein
Contig5370_at	***(-)			*(-)	***(-)	**(+)	UniRef90_Q7XWW0	1e-124	OSJNBb0067G11.7 protein n=1 Tax=Oryza sativa Japonica Group RepID=Q7XWW0_ORYSJ	LOC_Os04g20164.1	1e-125	protein amine oxidase precursor, putative, expressed	AT4G12290.1	1e-106	amine oxidase/ copper ion binding / quinone binding
Contig5371_at	***(+)			*(+)	***(+)	**(-)	UniRef90_Q7XWW0	1e-134	OSJNBb0067G11.7 protein n=1 Tax=Oryza sativa Japonica Group RepID=Q7XWW0_ORYSJ	LOC_Os04g20164.1	1e-135	protein amine oxidase precursor, putative, expressed	AT4G12290.1	1e-117	amine oxidase/ copper ion binding / quinone binding
Contig538_at						*(-)	UniRef90_A7YA66	1e-134	PR17d n=1 Tax=Hordeum vulgare subsp. vulgare RepID=A7YA66_HORVD	LOC_Os10g34910.1	9e-71	protein secretory protein, putative, expressed	AT2G15220.1	4e-60	secretory protein, putative
Contig5523_at	*(-)	*(-)			*(-)		UniRef90_Q7XSZ4	1e-102	OSJNBb0056F09.1 protein (Os04g0271200 protein) (OSJNBb0067G11.14 protein) n=2 Tax=Oryza sativa Japonica Group RepID=Q7XSZ4_ORYSJ	LOC_Os04g20280.1	1e-103	protein expressed protein	AT5G10480.1	3e-92	PAS2 (PASTICCINO 2); enoyl-CoA hydratase/ protein tyrosine phosphatase
Contig5601_at		*(+)					UniRef90_A2X211	0	Putative uncharacterized protein n=2 Tax=Oryza sativa RepID=A2X211_ORYSI	LOC_Os02g10310.1	0	protein fumarylacetoacetase, putative, expressed	AT1G12050.1	0	fumarylacetoacetase, putative
Contig5675_s_at	*(-)		*(-)
Contig5859_at						*(-)	UniRef90_A2XZQ8	1e-66	Putative uncharacterized protein n=2 Tax=Oryza sativa RepID=A2XZQ8_ORYSI	LOC_Os05g02650.1	4e-68	protein expressed protein	AT3G46220.1	7e-46	unknown protein
Contig5974_s_at	***(+)		**(+)		***(+)	**(-)	UniRef90_Q01482	2e-23	Protein WIR1A n=1 Tax=Triticum aestivum RepID=WIR1A_WHEAT
Contig6061_at		*(-)			*(-)		UniRef90_P16969	3e-78	Alpha-amylase/trypsin inhibitor n=2 Tax=Hordeum vulgare RepID=IAA_HORVU	LOC_Os07g12080.1	1e-27	protein LTPL169 - Protease inhibitor/seed storage/LTP family protein precursor, expressed
Contig6251_at	**(-)		*(-)		*(-)		UniRef90_A5HB57	1e-131	O-methyltransferase 3 n=1 Tax=Triticum aestivum RepID=A5HB57_WHEAT	LOC_Os08g06100.1	1e-122	protein O-methyltransferase, putative, expressed	AT5G54160.1	1e-100	ATOMT1 (O-METHYLTRANSFERASE 1); caffeate O-methyltransferase/ myricetin 3'-O-methyltransferase/ quercetin 3-O-methyltransferase
Contig6344_at		*(+)					UniRef90_Q2R6G9	1e-134	O-methyltransferase family protein, expressed (Os11g0306400 protein) n=3 Tax=Oryza sativa RepID=Q2R6G9_ORYSJ	LOC_Os11g20090.1	1e-136	protein O-methyltransferase, putative, expressed	AT4G35160.1	4e-37	O-methyltransferase family 2 protein
Contig6519_at	***(-)		**(-)		***(-)	*(+)
Contig6562_at	***(-)		**(-)		***(-)
Contig6926_at	*(+)		*(+)				UniRef90_A2YWL0	9e-73	Putative uncharacterized protein n=1 Tax=Oryza sativa Indica Group RepID=A2YWL0_ORYSI	LOC_Os08g38620.1	2e-74	protein expressed protein
Contig6968_at	*(+)	**(+)	*(+)		*(+)		UniRef90_Q0DBL6	1e-111	Os06g0553100 protein n=1 Tax=Oryza sativa Japonica Group RepID=Q0DBL6_ORYSJ	LOC_Os06g35960.1	1e-113	protein HSF-type DNA-binding domain containing protein, expressed	AT3G24520.1	4e-47	AT-HSFC1; DNA binding / transcription factor
Contig6997_at	*(+)		*(+)				UniRef90_Q0DKC7	1e-42	Os05g0173500 protein n=2 Tax=Oryza sativa Japonica Group RepID=Q0DKC7_ORYSJ	LOC_Os01g73005.1	2e-44	protein expressed protein
Contig7185_at	**(-)		*(-)		*(-)		UniRef90_Q6K2V1	1e-67	Putative uncharacterized protein OSJNBa0018I03.11 (Os09g0120100 protein) (Putative uncharacterized protein OJ1512_E04.38) n=1 Tax=Oryza sativa Japonica Group Re	LOC_Os09g03210.1	4e-69	protein expressed protein
Contig7299_at			*(-)				UniRef90_A2XAM3	1e-150	Putative uncharacterized protein n=1 Tax=Oryza sativa Indica Group RepID=A2XAM3_ORYSI	LOC_Os04g30210.1	1e-150	protein OsFBL15 - F-box domain and LRR containing protein, expressed	AT1G80570.1	3e-95	F-box family protein (FBL14)
Contig7592_at	*(-)	*(-)	**(-)		**(-)		UniRef90_A2Y8K3	1e-60	Putative uncharacterized protein n=2 Tax=Oryza sativa RepID=A2Y8K3_ORYSI	LOC_Os06g02530.1	3e-62	protein expressed protein	AT4G28310.1	2e-24	unknown protein
Contig7984_s_at	**(-)		*(-)		*(-)
Contig7985_at	**(-)		*(-)		*(-)
Contig8173_at			*(+)				UniRef90_Q0ISL6	2e-27	Os11g0496500 protein n=4 Tax=Oryza sativa RepID=Q0ISL6_ORYSJ	LOC_Os11g30360.1	6e-29	protein expressed protein	AT5G63500.1	2e-22	unknown protein
Contig8265_at	***(-)		**(-)		***(-)	*(+)	UniRef90_Q8SAE2	0	Putative cleavage stimulation factor subunit 1 n=2 Tax=Triticeae RepID=Q8SAE2_TRIMO	LOC_Os03g54770.1	0	protein WD domain, G-beta repeat domain containing protein, expressed	AT5G60940.1	1e-155	transducin family protein / WD-40 repeat family protein
Contig8435_at	***(+)		*(+)		***(+)	*(-)
Contig8520_at			*(+)				UniRef90_Q7XKA3	0	OSJNBb0020J19.7 protein (Os04g0691800 protein) n=3 Tax=Oryza sativa RepID=Q7XKA3_ORYSJ	LOC_Os04g59520.1	0	protein anthranilate phosphoribosyltransferase, putative, expressed	AT1G22610.1	0	C2 domain-containing protein
Contig8545_at	***(+)	*(+)		*(+)	***(+)	**(-)	UniRef90_Q6ZC61	1e-28	Ribosomal protein L30p family-like (Os08g0110100 protein) n=2 Tax=Oryza sativa RepID=Q6ZC61_ORYSJ	LOC_Os08g01859.1	4e-30	protein ribosomal protein L30 containing protein, expressed	AT5G55140.1	4e-23	ribosomal protein L30 family protein
Contig8815_at	***(+)	*(+)		*(+)	***(+)	**(-)
Contig8816_at	***(-)			**(-)	***(-)	**(+)	UniRef90_Q7XWV6	1e-102	OSJNBb0067G11.11 protein (Os04g0270200 protein) n=1 Tax=Oryza sativa Japonica Group RepID=Q7XWV6_ORYSJ	LOC_Os04g20230.1	1e-104	protein neighbor of COX4, putative, expressed	AT5G55940.1	3e-62	emb2731 (embryo defective 2731)
Contig8827_at	*(-)				*(-)	*(+)	UniRef90_Q7XXR4	1e-118	Putative uncharacterized protein (Os08g0243600 protein) (Putative HAD-superfamily hydrolase) n=1 Tax=Oryza sativa Japonica Group RepID=Q7XXR4_ORYSJ	LOC_Os08g14580.1	1e-120	protein haloacid dehalogenase-like hydrolase domain-containing protein 1A, putative, expressed	AT4G25840.1	4e-92	GPP1 (glycerol-3-phosphatase 1); catalytic/ hydrolase
Contig8849_at	***(+)		**(+)		***(+)	*(-)	UniRef90_Q9FGU1	1e-97	Gb|AAD34459.1 (SPP30-like protein) (At5g58030) n=7 Tax=Magnoliophyta RepID=Q9FGU1_ARATH	LOC_Os01g51220.1	1e-103	protein transport protein particle component, Bet3, domain containing protein, expressed	AT5G58030.1	2e-99	transport protein particle (TRAPP) component Bet3 family protein
Contig8921_at	*(-)		**(-)		*(-)		UniRef90_Q2L3B2	3e-47	Putative methyl-binding domain (MBD108) protein (Fragment) n=1 Tax=Brachypodium sylvaticum RepID=Q2L3B2_BRASY	LOC_Os09g32090.2	4e-44	protein methyl-binding domain protein MBD, putative, expressed	AT5G35330.2	3e-36	MBD02 (METHYL-CPG-BINDING DOMAIN PROTEIN 02); DNA binding / DNA demethylase
Contig8922_s_at	*(-)		**(-)		*(-)		UniRef90_Q2L3B2	3e-47	Putative methyl-binding domain (MBD108) protein (Fragment) n=1 Tax=Brachypodium sylvaticum RepID=Q2L3B2_BRASY	LOC_Os09g32090.2	4e-44	protein methyl-binding domain protein MBD, putative, expressed	AT5G35330.2	3e-38	MBD02 (METHYL-CPG-BINDING DOMAIN PROTEIN 02); DNA binding / DNA demethylase
Contig9234_at					*(+)
Contig929_s_at				*(+)		*(-)	UniRef90_Q7X9K3	9e-49	Elongation factor-1 alpha (Fragment) n=2 Tax=Magnoliophyta RepID=Q7X9K3_WHEAT	LOC_Os03g08060.1	1e-47	protein elongation factor Tu, putative, expressed	AT5G60390.3	7e-47	elongation factor 1-alpha / EF-1-alpha
Contig939_s_at	*(+)				*(+)	*(-)	UniRef90_Q01482	4e-10	Protein WIR1A n=1 Tax=Triticum aestivum RepID=WIR1A_WHEAT
Contig9470_at	***(+)		**(+)		**(+)		UniRef90_Q7XD66	3e-36	Putative ripening-related protein 6 n=3 Tax=Oryza sativa RepID=RIP6_ORYSJ	LOC_Os10g34760.1	7e-38	protein RIPER3 - Ripening-related family protein precursor, putative
Contig9671_s_at	*(+)		*(+)		**(+)		UniRef90_Q0JFU0	1e-50	Os01g0961600 protein (Fragment) n=4 Tax=Oryza sativa RepID=Q0JFU0_ORYSJ	LOC_Os01g73080.3	3e-52	protein expressed protein
Contig9852_at	***(+)		*(+)		**(+)	*(-)	UniRef90_A2YAR2	6e-66	Putative uncharacterized protein n=2 Tax=Oryza sativa RepID=A2YAR2_ORYSI	LOC_Os06g11490.1	5e-68	protein plastocyanin-like domain containing protein, putative, expressed	AT3G60280.1	1e-32	UCC3 (UCLACYANIN 3); copper ion binding / electron carrier
Contig9917_at	***(+)		**(+)		**(+)	*(-)	UniRef90_Q01482	5e-19	Protein WIR1A n=1 Tax=Triticum aestivum RepID=WIR1A_WHEAT
Contig9925_at	*(+)			*(+)	**(+)	**(-)	UniRef90_Q6YY09	7e-32	Putative glycine-rich protein (Putative uncharacterized protein) (Os02g0587000 protein) n=1 Tax=Oryza sativa Japonica Group RepID=Q6YY09_ORYSJ	LOC_Os02g37490.1	2e-33	protein glycine-rich cell wall structural protein precursor, putative, expressed	AT2G05540.1	9e-16	glycine-rich protein
Contig995_at				*(-)			UniRef90_O81921	1e-126	Elongation factor 1-alpha (EF1-a) (Fragment) n=2 Tax=core eudicotyledons RepID=O81921_CICAR	LOC_Os03g08060.1	1e-127	protein elongation factor Tu, putative, expressed	AT5G60390.3	1e-126	elongation factor 1-alpha / EF-1-alpha
Dhn12(Morex)_at	**(-)		**(-)		**(-)	*(+)	UniRef90_Q9XGV5	5e-76	Dehydrin 12 n=1 Tax=Hordeum vulgare RepID=Q9XGV5_HORVU	LOC_Os11g26780.1	3e-34	protein dehydrin, putative, expressed	AT5G66400.2	1e-19	RAB18 (RESPONSIVE TO ABA 18)
EBed02_SQ003_E04_at	**(+)			*(+)	*(+)	***(-)
EBma03_SQ002_F16_s_at			**(+)				UniRef90_Q6K7P6	1e-57	Putative uncharacterized protein P0452F04.40 (Os02g0828500 protein) n=1 Tax=Oryza sativa Japonica Group RepID=Q6K7P6_ORYSJ	LOC_Os02g58150.1	2e-45	protein expressed protein	AT3G19990.1	3e-41	unknown protein
EBro08_SQ012_F03_at			*(-)		*(-)		UniRef90_Q2QQM8	1e-41	Ribosomal protein L4/L1 family protein (Os12g0488600 protein) n=2 Tax=Oryza sativa RepID=Q2QQM8_ORYSJ	LOC_Os12g30490.1	4e-43	protein ribosomal protein L4, putative, expressed	AT2G20060.1	8e-37	ribosomal protein L4 family protein
EBro08_SQ012_F03_s_at	*(-)		**(-)		**(-)		UniRef90_Q2QQM8	1e-41	Ribosomal protein L4/L1 family protein (Os12g0488600 protein) n=2 Tax=Oryza sativa RepID=Q2QQM8_ORYSJ	LOC_Os12g30490.1	4e-43	protein ribosomal protein L4, putative, expressed	AT2G20060.1	8e-37	ribosomal protein L4 family protein
HA04k13r_at						**(-)
HD01F03w_at	*(-)						UniRef90_Q6L5C2	7e-18	'unknow protein, contains tetratricopeptide (TPR) domain' (Os05g0587300 protein) n=2 Tax=Oryza sativa RepID=Q6L5C2_ORYSJ	LOC_Os05g50990.1	2e-19	protein TTL3, putative, expressed
HD03B05r_at	***(-)	*(-)		*(-)	**(-)	**(+)
HK01E08r_s_at	**(-)	*(-)		*(-)	*(-)	***(+)	UniRef90_A2XK57	2e-56	Putative uncharacterized protein n=2 Tax=Oryza sativa RepID=A2XK57_ORYSI	LOC_Os03g44820.1	6e-58	protein glutamyl-tRNA, putative, expressed	AT4G32915.1	2e-25	FUNCTIONS IN: molecular_function unknown; INVOLVED IN: regulation of translational fidelity; LOCATED IN: chloroplast; EXPRESSED
HM09F12r_s_at					*(+)		UniRef90_Q70KG5	3e-39	RAFTIN1a protein (RAFTIN1a anther protein) n=1 Tax=Triticum aestivum RepID=Q70KG5_WHEAT	LOC_Os08g38810.2	4e-39	protein BURP domain containing protein, expressed	AT5G25610.1	2e-28	RD22; nutrient reservoir
HP01B09w_at	***(-)		**(-)		***(-)	*(+)
HT06F11u_s_at	*(+)				*(+)	*(-)	UniRef90_P55308	0	Catalase isozyme 2 n=4 Tax=Triticeae RepID=CATA2_HORVU	LOC_Os02g02400.1	0	protein catalase isozyme A, putative, expressed	AT4G35090.1	0	CAT2 (CATALASE 2); catalase
HT07J20u_x_at					*(+)	*(-)
HT11P07u_at						*(-)
HV_CEa0009O11f2_x_at	***(-)			*(-)	**(-)	**(+)
HV_CEb0010F15r2_at	*(+)		**(+)		*(+)		UniRef90_Q7X9L0	1e-58	Mosaic virus helicase domain binding protein (Fragment) n=1 Tax=Triticum aestivum RepID=Q7X9L0_WHEAT	LOC_Os06g03940.1	2e-55	protein spastin, putative, expressed	AT2G45500.2	4e-41	ATP binding / nucleoside-triphosphatase/ nucleotide binding
HV_CEb0017C21r2_x_at					*(+)
HV03D01u_at	*(+)	*(+)	*(+)		*(+)
HV04B19u_at			*(+)				UniRef90_Q7XXR5	5e-44	Putative uncharacterized protein (Fragment) n=3 Tax=Oryza sativa Japonica Group RepID=Q7XXR5_ORYSJ	LOC_Os03g63290.1	2e-45	protein oxidoreductase, short chain dehydrogenase/reductase family protein, putative, expressed	AT3G01980.4	1e-30	short-chain dehydrogenase/reductase (SDR) family protein
HV10I20u_at	**(-)			**(-)		**(+)	UniRef90_Q9XEI3	1e-143	Beta-D-glucan exohydrolase isoenzyme ExoI n=1 Tax=Hordeum vulgare subsp. vulgare RepID=Q9XEI3_HORVD	LOC_Os03g53860.1	1e-138	protein periplasmic beta-glucosidase precursor, putative, expressed	AT5G20950.2	1e-106	glycosyl hydrolase family 3 protein
HVSMEb0003G09r2_x_at					*(+)
HVSMEb0003G21r2_s_at	**(+)				**(+)	*(-)	UniRef90_Q01979	0	Proline-rich protein n=1 Tax=Triticum aestivum RepID=Q01979_WHEAT	LOC_Os05g13940.1	1e-162	protein retrotransposon protein, putative, unclassified, expressed	AT3G23450.1	5e-87	unknown protein
HVSMEb0005E20r2_s_at	*(-)		*(-)				UniRef90_A2Z933	1e-157	Putative uncharacterized protein n=2 Tax=Oryza sativa RepID=A2Z933_ORYSI	LOC_Os10g35920.1	1e-157	protein OsFBX389 - F-box domain containing protein, expressed	AT3G48880.2	4e-83	F-box family protein
HVSMEf0009A08r2_at	*(-)		**(-)				UniRef90_O49866	1e-17	Peroxidase n=2 Tax=Triticeae RepID=O49866_HORVU	LOC_Os04g59150.1	9e-13	protein peroxidase precursor, putative, expressed
HVSMEg0015I15r2_at	**(+)		*(+)				UniRef90_A2Z940	1e-10	Putative uncharacterized protein n=1 Tax=Oryza sativa Indica Group RepID=A2Z940_ORYSI	LOC_Os10g35870.1	4e-12	protein cytochrome b5-like Heme/Steroid binding domain containing protein, expressed
HVSMEk0004C11r2_s_at	**(+)		*(+)		**(+)		UniRef90_Q0DC81	2e-38	Os06g0473200 protein (Fragment) n=1 Tax=Oryza sativa Japonica Group RepID=Q0DC81_ORYSJ	LOC_Os06g27890.3	7e-40	protein STE_MEK_ste7_MAP2K.8 - STE kinases include homologs to sterile 7, sterile 11 and sterile 20 from yeast, expressed	AT5G40440.1	5e-25	ATMKK3 (ARABIDOPSIS THALIANA MITOGEN-ACTIVATED PROTEIN KINASE KINASE 3); MAP kinase kinase
HVSMEk0005A09r2_at	***(-)		**(-)		***(-)	*(+)	UniRef90_Q6RFH9	2e-79	RNA-directed RNA polymerase 2 n=1 Tax=Hordeum vulgare subsp. vulgare RepID=Q6RFH9_HORVD	LOC_Os02g50330.1	3e-56	protein RNA-dependent RNA polymerase, putative, expressed	AT1G14790.1	5e-34	RDR1 (RNA-DEPENDENT RNA POLYMERASE 1); RNA-directed RNA polymerase/ nucleic acid binding
HVSMEk0016N13r2_at	**(+)	*(+)		*(+)	**(+)		UniRef90_Q651V2	2e-13	Ubiquitin carrier protein n=1 Tax=Oryza sativa Japonica Group RepID=Q651V2_ORYSJ	LOC_Os06g45000.3	8e-15	protein ubiquitin-conjugating enzyme, putative, expressed
HVSMEl0010A17f_s_at			*(+)				UniRef90_P07519	0	Serine carboxypeptidase 1 chain B n=1 Tax=Hordeum vulgare RepID=CBP1_HORVU	LOC_Os12g15470.2	0	protein OsSCP65 - Putative Serine Carboxypeptidase homologue, expressed	AT4G12910.1	0	scpl20 (serine carboxypeptidase-like 20); serine-type carboxypeptidase
HVSMEl0023H09r2_at						*(-)
HVSMEn0008I02r2_s_at	**(-)		***(-)		***(-)		UniRef90_Q6UTZ5	8e-12	Putative uncharacterized protein n=1 Tax=Oryza sativa Japonica Group RepID=Q6UTZ5_ORYSJ	LOC_Os08g20440.2	3e-13	protein OsMADS69 - MADS-box family gene with M-alpha type-box, expressed
HY01F11u_at	*(-)		*(-)				UniRef90_Q5ZDA0	2e-36	Putative zinc ribbon 1 (Putative uncharacterized protein) n=1 Tax=Oryza sativa Japonica Group RepID=Q5ZDA0_ORYSJ	LOC_Os01g42050.1	9e-38	protein DNL zinc finger domain containing protein, putative	AT1G68730.1	1e-25	zinc finger (DNL type) family protein
rbaak13h13_s_at			*(+)				UniRef90_Q5MBN2	2e-95	Thaumatin-like protein TLP5 n=1 Tax=Hordeum vulgare RepID=Q5MBN2_HORVU	LOC_Os12g43490.1	2e-68	protein thaumatin, putative, expressed	AT4G11650.1	8e-43	ATOSM34 (osmotin 34)
rbaal14f06_s_at	*(-)			**(-)	**(-)	**(+)	UniRef90_O82128	1e-127	MADS box transcription factor (VRN-D1) n=52 Tax=Pooideae RepID=O82128_WHEAT	LOC_Os03g54160.2	1e-111	protein OsMADS14 - MADS-box family gene with MIKCc type-box, expressed	AT1G69120.1	1e-72	AP1 (APETALA1); DNA binding / protein binding / protein heterodimerization/ transcription activator/ transcription factor
rbaal31o13_x_at		*(+)	*(+)			*(-)	UniRef90_P08735	0	Glyceraldehyde-3-phosphate dehydrogenase, cytosolic 1 n=7 Tax=Poaceae RepID=G3PC_MAIZE	LOC_Os08g03290.1	0	protein glyceraldehyde-3-phosphate dehydrogenase, putative, expressed	AT1G13440.1	1e-172	GAPC2 (GLYCERALDEHYDE-3-PHOSPHATE DEHYDROGENASE C2); NAD or NADH binding / binding / catalytic/ glyceraldehyde-3-phosphate dehydr
rbaal36m18_s_at	*(-)		*(-)				UniRef90_A2ZAL2	1e-138	Putative uncharacterized protein n=3 Tax=Oryza sativa RepID=A2ZAL2_ORYSI	LOC_Os10g42790.1	1e-139	protein cytidylyltransferase domain containing protein, expressed	AT4G15130.1	1e-114	catalytic/ choline-phosphate cytidylyltransferase/ nucleotidyltransferase
rbags10j11_s_at	**(+)		*(+)		*(+)		UniRef90_Q0DKC7	1e-42	Os05g0173500 protein n=2 Tax=Oryza sativa Japonica Group RepID=Q0DKC7_ORYSJ	LOC_Os01g73005.1	2e-44	protein expressed protein
rbags13e05_s_at			*(-)		*(-)		UniRef90_O64413	6e-95	Auxin-binding protein n=1 Tax=Avena sativa RepID=O64413_AVESA	LOC_Os12g34460.2	5e-60	protein auxin-binding protein 4 precursor, putative, expressed	AT4G02980.1	1e-54	ABP1 (ENDOPLASMIC RETICULUM AUXIN BINDING PROTEIN 1); auxin binding
rbags17k13_s_at			*(+)				UniRef90_A2YF60	1e-143	Putative uncharacterized protein n=2 Tax=Oryza sativa RepID=A2YF60_ORYSI	LOC_Os06g41810.1	1e-144	protein reductase, putative, expressed	AT2G33590.1	1e-103	cinnamoyl-CoA reductase family
rbah35f01_s_at	***(-)			**(-)	**(-)	**(+)	UniRef90_Q0D6J1	5e-63	Os07g0474600 protein (Fragment) n=1 Tax=Oryza sativa Japonica Group RepID=Q0D6J1_ORYSJ	LOC_Os07g29220.1	1e-64	protein Cyclopropane-fatty-acyl-phospholipid synthase, putative, expressed	AT3G23530.1	2e-52	cyclopropane fatty acid synthase, putative / CPA-FA synthase, putative
rbah36k01_s_at	**(-)		***(-)		***(-)		UniRef90_Q10AZ7	0	Kelch motif family protein, expressed n=2 Tax=Oryza sativa Japonica Group RepID=Q10AZ7_ORYSJ	LOC_Os03g61950.1	0	protein kelch motif family protein, putative, expressed	AT2G36360.2	0	kelch repeat-containing protein

## Sheet: COMMON
Additional file 3. Comon quality-related genes to both time points whose expression was fixed through the breeding process.
Probe Set Name	ME	GP	S/T	DP	AA	BG	UniProt Accn	UniProt E-Score	UniProt Desc	Rice 6 Accn	Rice 6 E-Score	Rice 6 Desc	Arab Accn	Arab E-Score	Arab Desc
baak29a08_s_at				*(+)			UniRef90_Q0DIC9	1e-25	Os05g0400400 protein n=1 Tax=Oryza sativa Japonica Group RepID=Q0DIC9_ORYSJ	LOC_Os05g33210.2	4e-27	protein cytochrome b-c1 complex subunit 9, putative, expressed	AT3G52730.1	2e-22	ubiquinol-cytochrome C reductase UQCRX/QCR9-like family protein
Contig1003_at	**(-)		**(-)		***(-)		UniRef90_O23755	0	Elongation factor 2 n=10 Tax=Magnoliophyta RepID=EF2_BETVU	LOC_Os02g32030.1	0	protein elongation factor, putative, expressed	AT1G56070.1	0	LOS1; copper ion binding / translation elongation factor/ translation factor, nucleic acid binding
Contig10157_at	*(-)		**(-)		**(-)		UniRef90_Q0DDB4	1e-113	Os06g0237000 protein n=3 Tax=Oryza sativa RepID=Q0DDB4_ORYSJ	LOC_Os06g13000.1	1e-110	protein ankyrin repeat domain-containing protein, chloroplast precursor, putative, expressed	AT5G40160.1	1e-82	EMB506 (embryo defective 506); protein binding
Contig1041_x_at	*(-)		*(-)		*(-)	**(+)	UniRef90_Q09JW5	2e-71	Ubiquitin/40S ribosomal protein S27a fusion protein n=16 Tax=Metazoa RepID=Q09JW5_ARGMO	LOC_Os01g22490.1	9e-86	protein 40S ribosomal protein S27a, putative, expressed	AT2G47110.1	2e-79	UBQ6; protein binding
Contig10432_at	***(-)		*(-)		***(-)	*(+)	UniRef90_Q01LW1	0	OSIGBa0139I12.3 protein n=4 Tax=Oryza sativa RepID=Q01LW1_ORYSA	LOC_Os04g19740.1	0	protein transketolase, chloroplast precursor, putative, expressed	AT2G45290.1	0	transketolase, putative
Contig1048_at	*(-)	*(-)	*(-)		*(-)		UniRef90_Q8H159	1e-123	Putative polyubiquitin (UBQ10) n=1 Tax=Arabidopsis thaliana RepID=Q8H159_ARATH	LOC_Os06g46770.6	1e-125	protein ubiquitin family protein, putative, expressed	AT5G03240.3	1e-125	UBQ3 (POLYUBIQUITIN 3); protein binding
Contig10662_at	*(+)	*(+)	**(+)		*(+)		UniRef90_A2YG14	1e-132	Putative uncharacterized protein n=2 Tax=Oryza sativa RepID=A2YG14_ORYSI	LOC_Os06g45840.1	1e-139	protein MYB transcription factor, putative, expressed	AT5G52660.2	7e-80	myb family transcription factor
Contig11003_at	***(+)			*(+)	***(+)	**(-)	UniRef90_Q0JF70	0	Os04g0137100 protein n=3 Tax=Oryza sativa RepID=Q0JF70_ORYSJ	LOC_Os04g05050.1	0	protein pectate lyase precursor, putative, expressed	AT4G13710.1	0	pectate lyase family protein
Contig11421_at						*(-)	UniRef90_A1JTB9	1e-24	Cold shock-like protein CspC2 n=18 Tax=Enterobacteriaceae RepID=A1JTB9_YERE8	LOC_Os02g02870.1	3e-14	protein glycine-rich protein 2, putative, expressed	AT4G36020.1	1e-13	CSDP1 (cold shock domain protein 1); RNA binding / double-stranded DNA binding / nucleic acid binding / single-stranded DNA bin
Contig11531_at	*(-)		*(-)		**(-)		UniRef90_Q7F7Z3	3e-28	Similar to Zea mays late embryogenesis abundant protein EMB564 &S16249 n=2 Tax=Oryza sativa Japonica Group RepID=Q7F7Z3_ORYSJ	LOC_Os01g06630.1	3e-31	protein small hydrophilic plant seed protein, putative, expressed
Contig11957_at	***(-)				**(-)	*(+)	UniRef90_A2YQF1	0	Putative uncharacterized protein n=2 Tax=Oryza sativa RepID=A2YQF1_ORYSI	LOC_Os08g01450.1	0	protein cytochrome P450, putative, expressed	AT3G48270.1	1e-100	CYP71A26; electron carrier/ heme binding / iron ion binding / monooxygenase/ oxygen binding
Contig11996_at	*(+)	*(+)	**(+)		*(+)		UniRef90_A2X913	2e-24	Putative uncharacterized protein n=2 Tax=Oryza sativa RepID=A2X913_ORYSI	LOC_Os02g48870.1	6e-26	protein aspartic proteinase nepenthesin-2 precursor, putative, expressed	AT5G10760.1	7e-14	aspartyl protease family protein
Contig1200_at	*(+)	*(+)	*(+)		*(+)	*(-)	UniRef90_A3A4M8	9e-44	Putative uncharacterized protein n=2 Tax=Oryza sativa RepID=A3A4M8_ORYSJ	LOC_Os02g12794.3	3e-45	protein elongation factor 1-gamma, putative, expressed	AT1G57720.2	5e-42	elongation factor 1B-gamma, putative / eEF-1B gamma, putative
Contig12463_at	**(+)				**(+)	**(-)	UniRef90_P47909	2e-34	30S ribosomal protein S31, mitochondrial n=3 Tax=Oryza sativa RepID=RT31_ORYSJ	LOC_Os09g35900.1	7e-36	protein expressed protein	AT2G21290.1	7e-22	unknown protein
Contig12608_at				*(+)		*(-)	UniRef90_A2XZN7	8e-43	Putative uncharacterized protein n=2 Tax=Oryza sativa RepID=A2XZN7_ORYSI	LOC_Os05g02410.1	3e-44	protein expressed protein	AT4G22000.1	6e-38	unknown protein
Contig12707_at	*(-)		*(-)		*(-)		UniRef90_A2Y3K4	1e-32	Putative uncharacterized protein n=3 Tax=Oryza sativa RepID=A2Y3K4_ORYSI	LOC_Os05g28480.1	2e-33	protein expressed protein	AT4G35980.1	1e-23	unknown protein
Contig13654_at	**(+)		*(+)		**(+)	*(-)	UniRef90_Q2QQC1	3e-29	Protein kinase domain containing protein (Putative uncharacterized protein) n=1 Tax=Oryza sativa Japonica Group RepID=Q2QQC1_ORYSJ	LOC_Os12g31560.1	8e-31	protein protein kinase, putative	AT3G59420.1	8e-20	ACR4 (ARABIDOPSIS CRINKLY4); kinase/ transmembrane receptor protein kinase
Contig1370_at			*(-)				UniRef90_A2XS31	1e-43	Ribosomal protein S27 n=11 Tax=Spermatophyta RepID=A2XS31_ORYSI	LOC_Os02g27769.1	9e-46	protein 40S ribosomal protein S27, putative, expressed	AT3G61110.1	5e-43	ARS27A (ARABIDOPSIS RIBOSOMAL PROTEIN S27); structural constituent of ribosome
Contig1445_at		*(-)					UniRef90_Q6ESU4	5e-43	Putative RNA-binding protein (Os02g0244600 protein) n=2 Tax=Oryza sativa Japonica Group RepID=Q6ESU4_ORYSJ	LOC_Os06g35030.3	9e-51	protein RNA recognition motif containing protein, putative, expressed	AT1G32790.1	2e-41	RNA-binding protein, putative
Contig14677_at	*(+)	*(+)	**(+)		*(+)		UniRef90_Q655S9	2e-83	Zinc finger POZ domain protein-like (Putative uncharacterized protein) (Os06g0668400 protein) n=2 Tax=Oryza sativa RepID=Q655S9_ORYSJ	LOC_Os06g45730.1	6e-85	protein MBTB11 - Bric-a-Brac, Tramtrack, Broad Complex BTB domain with Meprin and TRAF Homology MATH domain, expressed	AT5G19000.1	3e-57	ATBPM1 (BTB-POZ and MATH domain 1); protein binding
Contig15674_at	***(+)		*(+)		***(+)	**(-)	UniRef90_A2X3H9	9e-40	Putative uncharacterized protein n=3 Tax=Oryza sativa RepID=A2X3H9_ORYSI	LOC_Os02g18370.1	6e-41	protein transposon protein, putative, unclassified, expressed
Contig16182_at	***(+)		**(+)		***(+)	*(-)	UniRef90_Q655Y8	2e-44	Putative vacuolar sorting receptor protein (Os06g0664300 protein) n=1 Tax=Oryza sativa Japonica Group RepID=Q655Y8_ORYSJ	LOC_Os06g45380.2	6e-46	protein vacuolar-sorting receptor precursor, putative, expressed	AT1G30900.1	7e-28	vacuolar sorting receptor, putative
Contig1721_at	**(+)			*(+)	*(+)	***(-)	UniRef90_P12952	3e-74	Dehydrin DHN2 n=5 Tax=Hordeum vulgare RepID=DHN2_HORVU	LOC_Os11g26790.1	2e-38	protein dehydrin, putative, expressed	AT5G66400.1	7e-22	RAB18 (RESPONSIVE TO ABA 18)
Contig17393_at	***(-)		**(-)		***(-)	*(+)	UniRef90_Q5VS03	6e-14	Selenium-binding protein-like n=1 Tax=Oryza sativa Japonica Group RepID=Q5VS03_ORYSJ	LOC_Os06g02100.1	2e-15	protein OsFBX181 - F-box domain containing protein, expressed
Contig17820_at	*(-)	*(-)	*(-)		*(-)		UniRef90_A2YBB2	2e-85	Putative uncharacterized protein n=2 Tax=Oryza sativa RepID=A2YBB2_ORYSI	LOC_Os06g14060.2	4e-87	protein MBTB10 - Bric-a-Brac, Tramtrack, Broad Complex BTB domain with Meprin and TRAF Homology MATH domain, expressed	AT3G06190.1	4e-51	BPM2 (BTB-POZ AND MATH DOMAIN 2); protein binding
Contig18150_at	*(-)	*(-)	*(-)
Contig1834_at	**(-)		**(-)		***(-)		UniRef90_P22701	5e-45	Em protein CS41 n=4 Tax=Pooideae RepID=EM2_WHEAT	LOC_Os05g28210.1	2e-40	protein small hydrophilic plant seed protein, putative, expressed	AT2G40170.1	2e-33	GEA6 (LATE EMBRYOGENESIS ABUNDANT 6)
Contig1838_at	**(-)		*(-)		**(-)		UniRef90_Q02400	5e-71	Late embryogenesis abundant protein B19.3 n=1 Tax=Hordeum vulgare RepID=LE193_HORVU	LOC_Os05g28210.1	1e-34	protein small hydrophilic plant seed protein, putative, expressed	AT3G51810.1	1e-53	EM1 (LATE EMBRYOGENESIS ABUNDANT 1)
Contig18777_at	*(-)		*(-)				UniRef90_A2Z9Z4	1e-160	Putative uncharacterized protein n=2 Tax=Oryza sativa RepID=A2Z9Z4_ORYSI	LOC_Os10g40110.1	1e-162	protein GTP binding protein, putative, expressed	AT2G16640.1	1e-120	TOC132 (MULTIMERIC TRANSLOCON COMPLEX IN THE OUTER ENVELOPE MEMBRANE 132); transmembrane receptor
Contig20186_at	*(+)					***(-)	UniRef90_Q5N8I9	3e-23	P69E protein-like n=1 Tax=Oryza sativa Japonica Group RepID=Q5N8I9_ORYSJ	LOC_Os02g10520.1	1e-19	protein OsSub12 - Putative Subtilisin homologue, expressed	AT2G04160.1	5e-16	AIR3; serine-type endopeptidase
Contig2043_s_at						**(+)	UniRef90_Q2PCB9	5e-55	Type 1 non specific lipid transfer protein n=3 Tax=Triticum aestivum RepID=Q2PCB9_WHEAT	LOC_Os12g02300.1	2e-42	protein LTPL26 - Protease inhibitor/seed storage/LTP family protein precursor, expressed	AT5G59320.1	5e-22	LTP3 (LIPID TRANSFER PROTEIN 3); lipid binding
Contig20649_at	***(+)			*(+)	*(+)	**(-)
Contig20676_s_at		*(+)	*(+)				UniRef90_A7PLT3	2e-66	Chromosome chr14 scaffold_21, whole genome shotgun sequence n=1 Tax=Vitis vinifera RepID=A7PLT3_VITVI	LOC_Os08g03420.4	9e-71	protein kelch repeat protein, putative, expressed	AT1G51540.1	2e-62	INVOLVED IN: biological_process unknown; LOCATED IN: Golgi apparatus; EXPRESSED IN: 22 plant structures; EXPRESSED DURING: 13 g
Contig21003_at	**(+)	*(+)	**(+)		**(+)		UniRef90_Q0D9I1	1e-16	Os06g0714800 protein n=3 Tax=Oryza sativa RepID=Q0D9I1_ORYSJ	LOC_Os06g50080.1	4e-18	protein DUF581 domain containing protein, expressed
Contig21432_at						*(+)	UniRef90_Q6YWF5	3e-75	Putative pattern formation protein GNOM n=3 Tax=Oryza sativa RepID=Q6YWF5_ORYSJ	LOC_Os02g22090.1	9e-77	protein pattern formation protein EMB30, putative, expressed	AT1G13980.1	1e-46	GN (GNOM); GTP:GDP antiporter/ protein homodimerization
Contig22644_at	**(+)		*(+)		*(+)
Contig22732_at	***(+)		**(+)		***(+)	*(-)	UniRef90_A2ZCS6	5e-93	Putative uncharacterized protein n=1 Tax=Oryza sativa Indica Group RepID=A2ZCS6_ORYSI	LOC_Os11g11790.1	1e-93	protein NBS-LRR type disease resistance protein, putative, expressed
Contig23238_at		*(-)					UniRef90_A2XAH6	4e-13	Putative uncharacterized protein n=1 Tax=Oryza sativa Indica Group RepID=A2XAH6_ORYSI	LOC_Os02g55050.2	6e-14	protein OsFBX64 - F-box domain containing protein, expressed
Contig23458_at	**(+)		*(+)		**(+)	*(-)	UniRef90_Q6K3E9	1e-11	F-box family protein-like (Putative uncharacterized protein) (Os02g0813300 protein) n=2 Tax=Oryza sativa RepID=Q6K3E9_ORYSJ	LOC_Os02g56840.1	4e-13	protein OsFBX70 - F-box domain containing protein, expressed	AT2G02360.1	6e-10	AtPP2-B10 (Phloem protein 2-B10); carbohydrate binding
Contig24472_at	***(+)		*(+)		***(+)	*(-)	UniRef90_A2YM66	2e-38	Putative uncharacterized protein n=1 Tax=Oryza sativa Indica Group RepID=A2YM66_ORYSI	LOC_Os07g35060.2	1e-39	protein OsFBX238 - F-box domain containing protein, expressed	AT5G49610.1	7e-12	F-box family protein
Contig24523_at	*(+)		**(+)		*(+)		UniRef90_Q7X7A1	2e-36	OSJNBb0003B01.2 protein (OSJNBb0034I13.22 protein) n=2 Tax=Oryza sativa RepID=Q7X7A1_ORYSA	LOC_Os04g54570.1	8e-38	protein transferase family protein, putative
Contig26104_at	**(+)		*(+)		*(+)
Contig2657_at	*(-)	*(-)	*(-)		*(-)
Contig2659_at	*(+)	*(+)	**(+)		*(+)		UniRef90_Q0DF13	3e-24	Os06g0124900 protein (Fragment) n=1 Tax=Oryza sativa Japonica Group RepID=Q0DF13_ORYSJ	LOC_Os06g03486.1	8e-24	protein expressed protein
Contig331_x_at	***(-)		**(-)		***(-)	*(+)	UniRef90_Q7XYB6	1e-77	Elongation factor (Fragment) n=3 Tax=Magnoliophyta RepID=Q7XYB6_WHEAT	LOC_Os02g32030.1	2e-75	protein elongation factor, putative, expressed	AT1G56070.1	3e-71	LOS1; copper ion binding / translation elongation factor/ translation factor, nucleic acid binding
Contig3514_at	*(-)						UniRef90_Q0J9R7	9e-32	Os04g0635300 protein n=1 Tax=Oryza sativa Japonica Group RepID=Q0J9R7_ORYSJ	LOC_Os04g54280.1	3e-33	protein retrotransposon protein, putative, Ty1-copia subclass	AT4G10270.1	4e-19	wound-responsive family protein
Contig3584_at						*(+)	UniRef90_B0BLA0	3e-66	CM0216.550.nc protein n=3 Tax=Lotus japonicus RepID=B0BLA0_LOTJA	LOC_Os03g63400.1	1e-78	protein transcription factor BTF3, putative, expressed	AT1G73230.1	1e-64	nascent polypeptide-associated complex (NAC) domain-containing protein
Contig3777_at	**(+)		*(+)		**(+)	**(-)	UniRef90_A6N0R3	1e-46	Cortical cell-delineating protein n=3 Tax=Oryza sativa RepID=A6N0R3_ORYSI	LOC_Os03g01300.1	2e-47	protein LTPL114 - Protease inhibitor/seed storage/LTP family protein precursor, expressed	AT1G12090.1	2e-35	ELP (EXTENSIN-LIKE PROTEIN); lipid binding
Contig4507_at	**(+)		***(+)		**(+)		UniRef90_Q8S6P9	1e-30	Expressed protein (Os10g0207500 protein) n=3 Tax=Oryza sativa RepID=Q8S6P9_ORYSJ	LOC_Os10g14020.1	3e-32	protein TPD1, putative, expressed	AT1G32583.1	7e-22	FUNCTIONS IN: molecular_function unknown; INVOLVED IN: biological_process unknown; LOCATED IN: endomembrane system; BEST Arabid
Contig4839_s_at			*(+)		*(+)		UniRef90_Q8L3W7	2e-47	Small nuclear ribonucleoprotein-like protein n=8 Tax=Embryophyta RepID=Q8L3W7_ARATH	LOC_Os05g24970.1	1e-52	protein LSM domain containing protein, expressed	AT3G62840.2	7e-50	FUNCTIONS IN: molecular_function unknown; LOCATED IN: small nucleolar ribonucleoprotein complex, nucleus; EXPRESSED IN: 22 plan
Contig5049_at		*(-)			**(-)		UniRef90_Q6ZI83	0	RanBPM-like n=1 Tax=Oryza sativa Japonica Group RepID=Q6ZI83_ORYSJ	LOC_Os02g35070.1	0	protein SPRY-domain containing protein, putative, expressed	AT1G35470.2	1e-134	SPla/RYanodine receptor (SPRY) domain-containing protein
Contig5370_at	**(-)			*(-)	**(-)	*(+)	UniRef90_Q7XWW0	1e-124	OSJNBb0067G11.7 protein n=1 Tax=Oryza sativa Japonica Group RepID=Q7XWW0_ORYSJ	LOC_Os04g20164.1	1e-125	protein amine oxidase precursor, putative, expressed	AT4G12290.1	1e-106	amine oxidase/ copper ion binding / quinone binding
Contig5371_at	***(+)			*(+)	***(+)	***(-)	UniRef90_Q7XWW0	1e-134	OSJNBb0067G11.7 protein n=1 Tax=Oryza sativa Japonica Group RepID=Q7XWW0_ORYSJ	LOC_Os04g20164.1	1e-135	protein amine oxidase precursor, putative, expressed	AT4G12290.1	1e-117	amine oxidase/ copper ion binding / quinone binding
Contig5601_at					*(+)		UniRef90_A2X211	0	Putative uncharacterized protein n=2 Tax=Oryza sativa RepID=A2X211_ORYSI	LOC_Os02g10310.1	0	protein fumarylacetoacetase, putative, expressed	AT1G12050.1	0	fumarylacetoacetase, putative
Contig5675_s_at	*(-)		*(-)		*(-)
Contig5859_at				*(+)		*(-)	UniRef90_A2XZQ8	1e-66	Putative uncharacterized protein n=2 Tax=Oryza sativa RepID=A2XZQ8_ORYSI	LOC_Os05g02650.1	4e-68	protein expressed protein	AT3G46220.1	7e-46	unknown protein
Contig6926_at	*(+)		*(+)				UniRef90_A2YWL0	9e-73	Putative uncharacterized protein n=1 Tax=Oryza sativa Indica Group RepID=A2YWL0_ORYSI	LOC_Os08g38620.1	2e-74	protein expressed protein
Contig6997_at	*(+)		*(+)				UniRef90_Q0DKC7	1e-42	Os05g0173500 protein n=2 Tax=Oryza sativa Japonica Group RepID=Q0DKC7_ORYSJ	LOC_Os01g73005.1	2e-44	protein expressed protein
Contig7185_at	**(-)				*(-)	*(+)	UniRef90_Q6K2V1	1e-67	Putative uncharacterized protein OSJNBa0018I03.11 (Os09g0120100 protein) (Putative uncharacterized protein OJ1512_E04.38) n=1 Tax=Oryza sativa Japonica Group Re	LOC_Os09g03210.1	4e-69	protein expressed protein
Contig7592_at		*(-)	**(-)		*(-)		UniRef90_A2Y8K3	1e-60	Putative uncharacterized protein n=2 Tax=Oryza sativa RepID=A2Y8K3_ORYSI	LOC_Os06g02530.1	3e-62	protein expressed protein	AT4G28310.1	2e-24	unknown protein
Contig7984_s_at	**(-)		*(-)		*(-)
Contig7985_at	**(-)				*(-)
Contig8173_at				*(+)			UniRef90_Q0ISL6	2e-27	Os11g0496500 protein n=4 Tax=Oryza sativa RepID=Q0ISL6_ORYSJ	LOC_Os11g30360.1	6e-29	protein expressed protein	AT5G63500.1	2e-22	unknown protein
Contig8435_at	***(+)		***(+)		***(+)	*(-)
Contig8545_at	***(+)			*(+)	***(+)	***(-)	UniRef90_Q6ZC61	1e-28	Ribosomal protein L30p family-like (Os08g0110100 protein) n=2 Tax=Oryza sativa RepID=Q6ZC61_ORYSJ	LOC_Os08g01859.1	4e-30	protein ribosomal protein L30 containing protein, expressed	AT5G55140.1	4e-23	ribosomal protein L30 family protein
Contig8815_at	***(+)		*(+)	*(+)	***(+)	**(-)
Contig8816_at	***(-)			**(-)	**(-)	**(+)	UniRef90_Q7XWV6	1e-102	OSJNBb0067G11.11 protein (Os04g0270200 protein) n=1 Tax=Oryza sativa Japonica Group RepID=Q7XWV6_ORYSJ	LOC_Os04g20230.1	1e-104	protein neighbor of COX4, putative, expressed	AT5G55940.1	3e-62	emb2731 (embryo defective 2731)
Contig8921_at	**(-)		*(-)		**(-)	*(+)	UniRef90_Q2L3B2	3e-47	Putative methyl-binding domain (MBD108) protein (Fragment) n=1 Tax=Brachypodium sylvaticum RepID=Q2L3B2_BRASY	LOC_Os09g32090.2	4e-44	protein methyl-binding domain protein MBD, putative, expressed	AT5G35330.2	3e-36	MBD02 (METHYL-CPG-BINDING DOMAIN PROTEIN 02); DNA binding / DNA demethylase
Contig8922_s_at	*(-)				*(-)	**(+)	UniRef90_Q2L3B2	3e-47	Putative methyl-binding domain (MBD108) protein (Fragment) n=1 Tax=Brachypodium sylvaticum RepID=Q2L3B2_BRASY	LOC_Os09g32090.2	4e-44	protein methyl-binding domain protein MBD, putative, expressed	AT5G35330.2	3e-38	MBD02 (METHYL-CPG-BINDING DOMAIN PROTEIN 02); DNA binding / DNA demethylase
Contig929_s_at				*(+)			UniRef90_Q7X9K3	9e-49	Elongation factor-1 alpha (Fragment) n=2 Tax=Magnoliophyta RepID=Q7X9K3_WHEAT	LOC_Os03g08060.1	1e-47	protein elongation factor Tu, putative, expressed	AT5G60390.3	7e-47	elongation factor 1-alpha / EF-1-alpha
Contig9470_at	*(+)				**(+)	*(-)	UniRef90_Q7XD66	3e-36	Putative ripening-related protein 6 n=3 Tax=Oryza sativa RepID=RIP6_ORYSJ	LOC_Os10g34760.1	7e-38	protein RIPER3 - Ripening-related family protein precursor, putative
Contig9671_s_at					*(+)		UniRef90_Q0JFU0	1e-50	Os01g0961600 protein (Fragment) n=4 Tax=Oryza sativa RepID=Q0JFU0_ORYSJ	LOC_Os01g73080.3	3e-52	protein expressed protein
Contig995_at				*(-)			UniRef90_O81921	1e-126	Elongation factor 1-alpha (EF1-a) (Fragment) n=2 Tax=core eudicotyledons RepID=O81921_CICAR	LOC_Os03g08060.1	1e-127	protein elongation factor Tu, putative, expressed	AT5G60390.3	1e-126	elongation factor 1-alpha / EF-1-alpha
EBed02_SQ003_E04_at				*(+)		**(-)
EBma03_SQ002_F16_s_at			*(+)				UniRef90_Q6K7P6	1e-57	Putative uncharacterized protein P0452F04.40 (Os02g0828500 protein) n=1 Tax=Oryza sativa Japonica Group RepID=Q6K7P6_ORYSJ	LOC_Os02g58150.1	2e-45	protein expressed protein	AT3G19990.1	3e-41	unknown protein
HD03B05r_at	**(-)	**(-)			**(-)	***(+)
HV_CEb0010F15r2_at	*(+)		**(+)		*(+)		UniRef90_Q7X9L0	1e-58	Mosaic virus helicase domain binding protein (Fragment) n=1 Tax=Triticum aestivum RepID=Q7X9L0_WHEAT	LOC_Os06g03940.1	2e-55	protein spastin, putative, expressed	AT2G45500.2	4e-41	ATP binding / nucleoside-triphosphatase/ nucleotide binding
HVSMEf0009A08r2_at			*(-)				UniRef90_O49866	1e-17	Peroxidase n=2 Tax=Triticeae RepID=O49866_HORVU	LOC_Os04g59150.1	9e-13	protein peroxidase precursor, putative, expressed
HVSMEg0015I15r2_at	*(+)		*(+)				UniRef90_A2Z940	1e-10	Putative uncharacterized protein n=1 Tax=Oryza sativa Indica Group RepID=A2Z940_ORYSI	LOC_Os10g35870.1	4e-12	protein cytochrome b5-like Heme/Steroid binding domain containing protein, expressed
HVSMEk0004C11r2_s_at	**(+)		*(+)		**(+)		UniRef90_Q0DC81	2e-38	Os06g0473200 protein (Fragment) n=1 Tax=Oryza sativa Japonica Group RepID=Q0DC81_ORYSJ	LOC_Os06g27890.3	7e-40	protein STE_MEK_ste7_MAP2K.8 - STE kinases include homologs to sterile 7, sterile 11 and sterile 20 from yeast, expressed	AT5G40440.1	5e-25	ATMKK3 (ARABIDOPSIS THALIANA MITOGEN-ACTIVATED PROTEIN KINASE KINASE 3); MAP kinase kinase
HVSMEk0016N13r2_at	*(+)	**(+)		**(+)	*(+)	**(-)	UniRef90_Q651V2	2e-13	Ubiquitin carrier protein n=1 Tax=Oryza sativa Japonica Group RepID=Q651V2_ORYSJ	LOC_Os06g45000.3	8e-15	protein ubiquitin-conjugating enzyme, putative, expressed
HVSMEl0010A17f_s_at	*(+)		*(+)		**(+)	*(-)	UniRef90_P07519	0	Serine carboxypeptidase 1 chain B n=1 Tax=Hordeum vulgare RepID=CBP1_HORVU	LOC_Os12g15470.2	0	protein OsSCP65 - Putative Serine Carboxypeptidase homologue, expressed	AT4G12910.1	0	scpl20 (serine carboxypeptidase-like 20); serine-type carboxypeptidase
rbaal36m18_s_at	**(-)						UniRef90_A2ZAL2	1e-138	Putative uncharacterized protein n=3 Tax=Oryza sativa RepID=A2ZAL2_ORYSI	LOC_Os10g42790.1	1e-139	protein cytidylyltransferase domain containing protein, expressed	AT4G15130.1	1e-114	catalytic/ choline-phosphate cytidylyltransferase/ nucleotidyltransferase
rbags10j11_s_at	*(+)		*(+)				UniRef90_Q0DKC7	1e-42	Os05g0173500 protein n=2 Tax=Oryza sativa Japonica Group RepID=Q0DKC7_ORYSJ	LOC_Os01g73005.1	2e-44	protein expressed protein
rbags13e05_s_at	*(-)				**(-)	*(+)	UniRef90_O64413	6e-95	Auxin-binding protein n=1 Tax=Avena sativa RepID=O64413_AVESA	LOC_Os12g34460.2	5e-60	protein auxin-binding protein 4 precursor, putative, expressed	AT4G02980.1	1e-54	ABP1 (ENDOPLASMIC RETICULUM AUXIN BINDING PROTEIN 1); auxin binding
rbah35f01_s_at	**(-)			*(-)	**(-)	**(+)	UniRef90_Q0D6J1	5e-63	Os07g0474600 protein (Fragment) n=1 Tax=Oryza sativa Japonica Group RepID=Q0D6J1_ORYSJ	LOC_Os07g29220.1	1e-64	protein Cyclopropane-fatty-acyl-phospholipid synthase, putative, expressed	AT3G23530.1	2e-52	cyclopropane fatty acid synthase, putative / CPA-FA synthase, putative
